# Supplementary material for: Cellular and molecular responses of Cryptococcus to brilacidin
Source: Microbiol Spectr. 2026 Jun 15;14(7):e00138-26. doi: 10.1128/spectrum.00138-26 (PMC13340292; doi:10.1128/spectrum.00138-26)
Supplement: Table S1 — List of proteins identified after treatment with brilacidin. [file spectrum.00138-26-s0001.xlsx]

## Sheet: Total - Control C.neoformans
Supplemental Table 1. List of proteins identified after treatment with brilacidin.
Venn Diagram - C. neoformans H99 Control Total Proteins
Protein Index	Locus	Replicate Count	Quant CDF	Variation Score	RHV Score	Total Signal	1::H99Control1	1::H99Control2	1::H99Control3	2::H99Brilacidin1	2::H99Brilacidin2	2::H99Brilacidin3	Description
1	tr|Q5KJ67|Q5KJ67_CRYNJ	3	0.196	0.53	0.409	1.38259e-05	3.94398e-06		4.91465e-06			4.96726e-06	Nucleolus protein, putative OS=Cryptococcus neoformans var. neoformans serotype D (strain JEC21 / ATCC MYA-565) OX=214684 GN=CND00460 PE=4 SV=1
2	tr|Q5KH99|Q5KH99_CRYNJ	6	0.118	0.58	0.566	1.62467e-05	2.02029e-06	1.55796e-06	3.42421e-06	2.48439e-06	2.46183e-06	4.298e-06	Plasma membrane protein, putative OS=Cryptococcus neoformans var. neoformans serotype D (strain JEC21 / ATCC MYA-565) OX=214684 GN=CNE00770 PE=4 SV=2
3	tr|Q5K9D7|Q5K9D7_CRYNJ	6	0.998	0.54	0.846	0.0113421	0.00161085	0.00177444	0.0020488	0.00177315	0.00172102	0.00241384	5-methyltetrahydropteroyltriglutamate--homocysteine S-methyltransferase OS=Cryptococcus neoformans var. neoformans serotype D (strain JEC21 / ATCC MYA-565) OX=214684 GN=CNK02310 PE=3 SV=1
6	tr|Q5K7R6|Q5K7R6_CRYNJ	6	0.997	0.54	0.846	0.0102302	0.00139016	0.00161046	0.00198429	0.0015046	0.00150995	0.00223077	Chaperone, putative OS=Cryptococcus neoformans var. neoformans serotype D (strain JEC21 / ATCC MYA-565) OX=214684 GN=CNM01520 PE=3 SV=1
7	tr|Q5KFU0|Q5KFU0_CRYNJ	6	0.999	0.52	0.84	0.0169356	0.00251697	0.00272642	0.00285894	0.00269198	0.00283298	0.00330833	ATP synthase subunit beta OS=Cryptococcus neoformans var. neoformans serotype D (strain JEC21 / ATCC MYA-565) OX=214684 GN=CNF00570 PE=3 SV=1
8	sp|Q5KKP4|HSP71_CRYNJ	6	0.975	0.6	0.858	0.0026588	0.000341536	0.000368102	0.000369965	0.000437988	0.000309671	0.000831537	Transcriptional coregulator SSA1 OS=Cryptococcus neoformans var. neoformans serotype D (strain JEC21 / ATCC MYA-565) OX=214684 GN=SSA1 PE=1 SV=1
9	tr|Q5KG98|Q5KG98_CRYNJ	6	0.981	0.54	0.84	0.00327373	0.000445443	0.00050558	0.000599824	0.000463615	0.000618749	0.000640524	Fatty-acid synthase complex protein, putative OS=Cryptococcus neoformans var. neoformans serotype D (strain JEC21 / ATCC MYA-565) OX=214684 GN=CNE04370 PE=4 SV=1
10	tr|Q5KKM4|Q5KKM4_CRYNJ	6	0.843	0.58	0.808	0.000570743	6.52247e-05	7.9365e-05	0.000114461	0.000105129	5.70909e-05	0.000149473	Chaperone, putative OS=Cryptococcus neoformans var. neoformans serotype D (strain JEC21 / ATCC MYA-565) OX=214684 GN=CNC02520 PE=3 SV=1
11	tr|Q5KPD7|Q5KPD7_CRYNJ	6	0.998	0.53	0.843	0.0111848	0.0015119	0.00182185	0.00192612	0.00194561	0.00179173	0.00218758	non-chaperonin molecular chaperone ATPase OS=Cryptococcus neoformans var. neoformans serotype D (strain JEC21 / ATCC MYA-565) OX=214684 GN=CNA03160 PE=3 SV=1
12	tr|Q5KIM6|Q5KIM6_CRYNJ	6	0.995	0.54	0.845	0.00724811	0.001019	0.00120315	0.00130765	0.00101661	0.00116182	0.00153989	Elongation factor 3 OS=Cryptococcus neoformans var. neoformans serotype D (strain JEC21 / ATCC MYA-565) OX=214684 GN=CND02420 PE=3 SV=1
13	tr|Q5KNM2|Q5KNM2_CRYNJ	6	0.985	0.53	0.838	0.00383048	0.000550679	0.000611326	0.000690217	0.000579865	0.000623962	0.00077443	Aspartate carbamoyltransferase, putative OS=Cryptococcus neoformans var. neoformans serotype D (strain JEC21 / ATCC MYA-565) OX=214684 GN=CNA06000 PE=3 SV=1
14	tr|Q5KLW7|Q5KLW7_CRYNJ	6	0.991	0.53	0.84	0.00529067	0.000786098	0.00082473	0.00079906	0.000953084	0.000812058	0.00111564	Heat shock protein, putative OS=Cryptococcus neoformans var. neoformans serotype D (strain JEC21 / ATCC MYA-565) OX=214684 GN=CNB03790 PE=3 SV=1
15	tr|Q5KHJ9|Q5KHJ9_CRYNJ	6	0.998	0.53	0.843	0.0116093	0.00174586	0.0019004	0.00210171	0.00167221	0.00181489	0.0023742	Translation elongation factor 2 OS=Cryptococcus neoformans var. neoformans serotype D (strain JEC21 / ATCC MYA-565) OX=214684 GN=CND06220 PE=4 SV=2
16	tr|Q5KFB9|Q5KFB9_CRYNJ	6	0.999	0.53	0.843	0.0145465	0.00216307	0.0023181	0.0025084	0.0021843	0.0022567	0.00311593	ATP synthase subunit alpha OS=Cryptococcus neoformans var. neoformans serotype D (strain JEC21 / ATCC MYA-565) OX=214684 GN=CNF02280 PE=3 SV=1
17	tr|Q5K9R3|Q5K9R3_CRYNJ	6	0.994	0.52	0.838	0.00686626	0.00106276	0.00114215	0.00121204	0.00100811	0.00110854	0.00133265	6-phosphogluconate dehydrogenase, decarboxylating OS=Cryptococcus neoformans var. neoformans serotype D (strain JEC21 / ATCC MYA-565) OX=214684 GN=CNK01050 PE=3 SV=1
18	tr|Q5KAR2|Q5KAR2_CRYNJ	6	0.991	0.53	0.84	0.00533545	0.000780611	0.000953756	0.000878095	0.000748855	0.000994206	0.000979933	ATP-citrate synthase OS=Cryptococcus neoformans var. neoformans serotype D (strain JEC21 / ATCC MYA-565) OX=214684 GN=CNJ00800 PE=3 SV=1
19	tr|Q5KJP2|Q5KJP2_CRYNJ	6	0.997	0.54	0.846	0.00934546	0.00136663	0.00143636	0.00165661	0.00161241	0.00120894	0.00206451	Voltage-dependent ion-selective channel, putative OS=Cryptococcus neoformans var. neoformans serotype D (strain JEC21 / ATCC MYA-565) OX=214684 GN=CNC05830 PE=3 SV=1
20	tr|Q5KCJ8|Q5KCJ8_CRYNJ	6	0.993	0.55	0.848	0.0057659	0.000776485	0.00089882	0.00105095	0.000885481	0.000786338	0.00136783	Cytoplasm protein, putative OS=Cryptococcus neoformans var. neoformans serotype D (strain JEC21 / ATCC MYA-565) OX=214684 GN=CNH01270 PE=3 SV=1
21	tr|Q5KAF2|Q5KAF2_CRYNJ	6	0.993	0.53	0.841	0.00588024	0.000943242	0.000832756	0.000882127	0.000979718	0.0010481	0.00119429	Ras2, putative OS=Cryptococcus neoformans var. neoformans serotype D (strain JEC21 / ATCC MYA-565) OX=214684 GN=CNJ01920 PE=3 SV=1
22	tr|Q5KFC9|Q5KFC9_CRYNJ	6	0.971	0.53	0.834	0.00239425	0.000290177	0.000427924	0.000432053	0.000379356	0.000426189	0.00043855	Acetyl-CoA carboxylase, putative OS=Cryptococcus neoformans var. neoformans serotype D (strain JEC21 / ATCC MYA-565) OX=214684 GN=CNF02180 PE=4 SV=1
23	sp|P0CN30|EF1A_CRYNJ	6	1	0.53	0.843	0.0359172	0.00501361	0.00546796	0.00655249	0.00542005	0.00597518	0.00748792	Elongation factor 1-alpha OS=Cryptococcus neoformans var. neoformans serotype D (strain JEC21 / ATCC MYA-565) OX=214684 GN=TEF1 PE=3 SV=1
24	sp|P0CQ70|IF4A_CRYNJ	6	0.99	0.53	0.84	0.00479453	0.000744619	0.000775272	0.000873823	0.000659791	0.000829	0.000912022	ATP-dependent RNA helicase eIF4A OS=Cryptococcus neoformans var. neoformans serotype D (strain JEC21 / ATCC MYA-565) OX=214684 GN=TIF1 PE=3 SV=1
25	tr|Q5KFA0|Q5KFA0_CRYNJ	6	0.977	0.56	0.846	0.00279533	0.000397681	0.000378563	0.000526242	0.000443485	0.000367009	0.000682354	Ketol-acid reductoisomerase, mitochondrial OS=Cryptococcus neoformans var. neoformans serotype D (strain JEC21 / ATCC MYA-565) OX=214684 GN=CNF02480 PE=3 SV=1
26	tr|Q5KDL9|Q5KDL9_CRYNJ	6	0.987	0.54	0.842	0.00408201	0.000556301	0.000699483	0.000749323	0.000603449	0.000578642	0.000894813	Malate dehydrogenase OS=Cryptococcus neoformans var. neoformans serotype D (strain JEC21 / ATCC MYA-565) OX=214684 GN=CNG03490 PE=3 SV=1
27	tr|Q5KAU8|Q5KAU8_CRYNJ	6	0.99	0.53	0.84	0.00486184	0.000734141	0.000764882	0.000904094	0.000679407	0.000838456	0.000940859	Serine hydroxymethyltransferase OS=Cryptococcus neoformans var. neoformans serotype D (strain JEC21 / ATCC MYA-565) OX=214684 GN=CNJ00410 PE=3 SV=1
28	tr|Q5K7V3|Q5K7V3_CRYNJ	6	0.97	0.56	0.843	0.0023507	0.000277101	0.000337337	0.0004679	0.000369531	0.000325073	0.000573758	Ammonium-dependent carbamoyl phosphate synthetase OS=Cryptococcus neoformans var. neoformans serotype D (strain JEC21 / ATCC MYA-565) OX=214684 GN=CNM01170 PE=3 SV=1
29	tr|Q5K7L0|Q5K7L0_CRYNJ	6	0.987	0.53	0.839	0.00414135	0.000583534	0.000679659	0.000730748	0.00063582	0.000635815	0.000875776	Heat shock protein, putative OS=Cryptococcus neoformans var. neoformans serotype D (strain JEC21 / ATCC MYA-565) OX=214684 GN=CNM02070 PE=4 SV=1
30	tr|Q5KBW6|Q5KBW6_CRYNJ	6	0.99	0.54	0.843	0.00478234	0.000676147	0.000767864	0.000820464	0.000737612	0.000728616	0.00105164	40S ribosomal protein S7 OS=Cryptococcus neoformans var. neoformans serotype D (strain JEC21 / ATCC MYA-565) OX=214684 GN=CNI01120 PE=3 SV=1
31	tr|Q5K8W5|Q5K8W5_CRYNJ	6	0.991	0.53	0.84	0.00523888	0.000729121	0.000784253	0.000923394	0.000927216	0.0008	0.0010749	Heat shock protein, putative OS=Cryptococcus neoformans var. neoformans serotype D (strain JEC21 / ATCC MYA-565) OX=214684 GN=CNL04260 PE=3 SV=1
32	tr|Q5KA29|Q5KA29_CRYNJ	6	0.918	0.55	0.823	0.00106098	0.000158556	0.000195832	0.00022569	0.00012701	0.00015403	0.000199859	Clathrin heavy chain OS=Cryptococcus neoformans var. neoformans serotype D (strain JEC21 / ATCC MYA-565) OX=214684 GN=CNJ03270 PE=3 SV=1
33	tr|Q5KED7|Q5KED7_CRYNJ	6	0.985	0.53	0.838	0.00381242	0.000549164	0.000734547	0.000724052	0.000549136	0.000580196	0.00067532	mitochondrial processing peptidase OS=Cryptococcus neoformans var. neoformans serotype D (strain JEC21 / ATCC MYA-565) OX=214684 GN=CNG00860 PE=3 SV=1
34	tr|Q5KQ45|Q5KQ45_CRYNJ	6	0.995	0.54	0.845	0.00698365	0.00101251	0.00116717	0.00130536	0.00104255	0.000945151	0.00151091	Citrate synthase OS=Cryptococcus neoformans var. neoformans serotype D (strain JEC21 / ATCC MYA-565) OX=214684 GN=CNA00510 PE=3 SV=1
35	tr|Q5KJ46|Q5KJ46_CRYNJ	6	0.973	0.56	0.844	0.00251571	0.000314532	0.000358636	0.000487586	0.000343521	0.000417788	0.00059365	argininosuccinate synthase OS=Cryptococcus neoformans var. neoformans serotype D (strain JEC21 / ATCC MYA-565) OX=214684 GN=CND00700 PE=3 SV=1
36	tr|Q5KEG6|Q5KEG6_CRYNJ	6	0.936	0.54	0.825	0.00132033	0.000176555	0.000193751	0.000234503	0.000205256	0.000241819	0.000268451	Folic acid and derivative metabolism-related protein, putative OS=Cryptococcus neoformans var. neoformans serotype D (strain JEC21 / ATCC MYA-565) OX=214684 GN=CNG00590 PE=3 SV=1
37	tr|Q5KIK6|Q5KIK6_CRYNJ	6	0.985	0.55	0.845	0.00376528	0.00050381	0.000560588	0.000633473	0.000566066	0.000611665	0.000889682	Aconitate hydratase, mitochondrial OS=Cryptococcus neoformans var. neoformans serotype D (strain JEC21 / ATCC MYA-565) OX=214684 GN=CND02620 PE=3 SV=1
38	tr|Q5KP63|Q5KP63_CRYNJ	6	0.99	0.56	0.85	0.00471926	0.000647356	0.000723687	0.00099974	0.000593849	0.000627725	0.0011269	Elongation factor 1-gamma (Ef-1-gamma), putative OS=Cryptococcus neoformans var. neoformans serotype D (strain JEC21 / ATCC MYA-565) OX=214684 GN=CNA04050 PE=4 SV=1
39	tr|Q5KFC3|Q5KFC3_CRYNJ	6	0.755	0.54	0.765	0.000340758	4.63995e-05	4.89917e-05	5.90125e-05	5.6797e-05	5.4521e-05	7.50358e-05	Arg-6 protein, mitochondrial, putative OS=Cryptococcus neoformans var. neoformans serotype D (strain JEC21 / ATCC MYA-565) OX=214684 GN=CNF02250 PE=3 SV=1
40	tr|Q5K7W2|Q5K7W2_CRYNJ	6	0.996	0.53	0.842	0.00878158	0.00132441	0.00170888	0.00132531	0.00130087	0.00156017	0.00156193	ADP/ATP translocase OS=Cryptococcus neoformans var. neoformans serotype D (strain JEC21 / ATCC MYA-565) OX=214684 GN=CNM01080 PE=3 SV=1
41	tr|Q5K918|Q5K918_CRYNJ	6	0.979	0.53	0.836	0.00305561	0.000493098	0.000529454	0.00060762	0.000400474	0.000504467	0.000520491	Glucose-methanol-choline (GMC) oxidoreductase, putative OS=Cryptococcus neoformans var. neoformans serotype D (strain JEC21 / ATCC MYA-565) OX=214684 GN=CNH03730 PE=3 SV=1
43	tr|Q5KA71|Q5KA71_CRYNJ	6	0.94	0.53	0.823	0.00137716	0.000199139	0.000222718	0.000262819	0.000213556	0.000196629	0.000282296	MMS2, putative OS=Cryptococcus neoformans var. neoformans serotype D (strain JEC21 / ATCC MYA-565) OX=214684 GN=CNJ02750 PE=4 SV=1
44	tr|Q5KNK2|Q5KNK2_CRYNJ	6	0.996	0.55	0.849	0.00789454	0.00113955	0.00115506	0.00155807	0.00102191	0.00119389	0.00182607	40S ribosomal protein S4 OS=Cryptococcus neoformans var. neoformans serotype D (strain JEC21 / ATCC MYA-565) OX=214684 GN=CNA06200 PE=3 SV=1
45	tr|Q5KAU3|Q5KAU3_CRYNJ	6	0.965	0.55	0.838	0.00210707	0.000295757	0.000348934	0.000433797	0.000258647	0.000301144	0.000468788	Eukaryotic translation initiation factor 2C 2, putative OS=Cryptococcus neoformans var. neoformans serotype D (strain JEC21 / ATCC MYA-565) OX=214684 GN=CNJ00490 PE=4 SV=1
46	tr|Q5KFT2|Q5KFT2_CRYNJ	6	0.959	0.55	0.836	0.00185837	0.000256076	0.000260183	0.000357608	0.000253953	0.000322973	0.000407575	Pyruvate carboxylase OS=Cryptococcus neoformans var. neoformans serotype D (strain JEC21 / ATCC MYA-565) OX=214684 GN=CNF00650 PE=4 SV=1
47	tr|Q5KLA7|Q5KLA7_CRYNJ	6	0.957	0.56	0.839	0.00180149	0.000268842	0.000261724	0.000265476	0.000319516	0.000222552	0.000463379	phosphopyruvate hydratase OS=Cryptococcus neoformans var. neoformans serotype D (strain JEC21 / ATCC MYA-565) OX=214684 GN=CNC00160 PE=3 SV=1
48	tr|Q5KG99|Q5KG99_CRYNJ	6	0.965	0.54	0.835	0.00211176	0.00027937	0.000385869	0.000440435	0.000287832	0.000328126	0.000390123	Fatty-acid synthase complex protein, putative OS=Cryptococcus neoformans var. neoformans serotype D (strain JEC21 / ATCC MYA-565) OX=214684 GN=CNE04360 PE=4 SV=1
49	tr|Q5KHA1|Q5KHA1_CRYNJ	6	0.94	0.55	0.83	0.00138243	0.000195703	0.000239417	0.000284151	0.000208137	0.000167365	0.000287658	ATP synthase subunit gamma OS=Cryptococcus neoformans var. neoformans serotype D (strain JEC21 / ATCC MYA-565) OX=214684 GN=CNE00750 PE=3 SV=1
50	tr|Q5KL32|Q5KL32_CRYNJ	6	0.991	0.55	0.847	0.00506244	0.00070176	0.000818845	0.000942659	0.000786021	0.000629528	0.00118362	Glutamate dehydrogenase OS=Cryptococcus neoformans var. neoformans serotype D (strain JEC21 / ATCC MYA-565) OX=214684 GN=CNC00920 PE=3 SV=1
51	tr|Q5KEJ6|Q5KEJ6_CRYNJ	6	0.989	0.55	0.846	0.00460483	0.000655114	0.000804451	0.000932158	0.000551242	0.000726975	0.00093489	60S acidic ribosomal protein P0 OS=Cryptococcus neoformans var. neoformans serotype D (strain JEC21 / ATCC MYA-565) OX=214684 GN=CNG00300 PE=3 SV=1
52	tr|Q5KJ21|Q5KJ21_CRYNJ	6	0.987	0.53	0.839	0.00417256	0.00064796	0.000725732	0.000778879	0.000605485	0.000628714	0.000785791	Transketolase OS=Cryptococcus neoformans var. neoformans serotype D (strain JEC21 / ATCC MYA-565) OX=214684 GN=CND00940 PE=3 SV=1
53	tr|Q5KP62|Q5KP62_CRYNJ	6	0.974	0.51	0.828	0.00259987	0.000395897	0.000423391	0.000455822	0.00042403	0.000472239	0.000428492	S-adenosylmethionine synthase OS=Cryptococcus neoformans var. neoformans serotype D (strain JEC21 / ATCC MYA-565) OX=214684 GN=CNA04060 PE=3 SV=1
54	sp|P0CN74|G3P_CRYNJ	6	0.993	0.51	0.834	0.00592257	0.000982262	0.000956199	0.00108215	0.000977834	0.00089438	0.00102975	Glyceraldehyde-3-phosphate dehydrogenase OS=Cryptococcus neoformans var. neoformans serotype D (strain JEC21 / ATCC MYA-565) OX=214684 GN=GPD PE=3 SV=1
55	tr|Q5K7U0|Q5K7U0_CRYNJ	6	0.932	0.55	0.827	0.00125184	0.000170352	0.000206136	0.000268627	0.000173829	0.000160923	0.000271969	leucine--tRNA ligase OS=Cryptococcus neoformans var. neoformans serotype D (strain JEC21 / ATCC MYA-565) OX=214684 GN=CNM01290 PE=3 SV=1
56	tr|Q5KAI5|Q5KAI5_CRYNJ	6	0.997	0.53	0.842	0.00967379	0.00144304	0.00160799	0.00163386	0.00141967	0.00163536	0.00193385	60S ribosomal protein L20 OS=Cryptococcus neoformans var. neoformans serotype D (strain JEC21 / ATCC MYA-565) OX=214684 GN=CNJ01560 PE=3 SV=2
57	tr|Q5KFT0|Q5KFT0_CRYNJ	6	0.958	0.52	0.826	0.00182428	0.000312355	0.000295543	0.000307021	0.000350423	0.000251048	0.000307894	Structural constituent of ribosome, putative OS=Cryptococcus neoformans var. neoformans serotype D (strain JEC21 / ATCC MYA-565) OX=214684 GN=CNF00670 PE=3 SV=1
58	tr|Q5KP10|Q5KP10_CRYNJ	6	0.951	0.56	0.837	0.00163173	0.000223381	0.000252754	0.000348448	0.00022746	0.000194802	0.000384888	isocitrate dehydrogenase (NAD(+)) OS=Cryptococcus neoformans var. neoformans serotype D (strain JEC21 / ATCC MYA-565) OX=214684 GN=CNA04610 PE=3 SV=1
59	tr|Q5KFS5|Q5KFS5_CRYNJ	6	0.932	0.53	0.821	0.00125313	0.000198409	0.000185919	0.000219445	0.000183753	0.000201625	0.000263978	glycine--tRNA ligase OS=Cryptococcus neoformans var. neoformans serotype D (strain JEC21 / ATCC MYA-565) OX=214684 GN=CNF00730 PE=3 SV=1
60	tr|Q5KCS1|Q5KCS1_CRYNJ	6	0.993	0.53	0.841	0.00616476	0.00095907	0.00087929	0.00108273	0.000879435	0.00117627	0.00118796	60S ribosomal protein L8 OS=Cryptococcus neoformans var. neoformans serotype D (strain JEC21 / ATCC MYA-565) OX=214684 GN=CNH02040 PE=3 SV=1
62	tr|Q5KMH0|Q5KMH0_CRYNJ	6	0.948	0.54	0.829	0.00155417	0.000233941	0.00022231	0.000279116	0.000246837	0.000232234	0.000339729	2-oxoglutarate dehydrogenase, mitochondrial OS=Cryptococcus neoformans var. neoformans serotype D (strain JEC21 / ATCC MYA-565) OX=214684 GN=CNB01730 PE=3 SV=2
63	tr|Q5KLD7|Q5KLD7_CRYNJ	6	0.958	0.53	0.829	0.00181878	0.000261415	0.000305691	0.000351148	0.000263421	0.000300048	0.000337055	proline--tRNA ligase OS=Cryptococcus neoformans var. neoformans serotype D (strain JEC21 / ATCC MYA-565) OX=214684 GN=CNB05640 PE=3 SV=1
64	tr|Q5KNE3|Q5KNE3_CRYNJ	6	0.925	0.53	0.818	0.00115022	0.000166522	0.000172975	0.000210882	0.000189614	0.000177876	0.000232356	Purine nucleotide biosynthesis-related protein, putative OS=Cryptococcus neoformans var. neoformans serotype D (strain JEC21 / ATCC MYA-565) OX=214684 GN=CNA06790 PE=3 SV=1
65	sp|P0CP46|PABP_CRYNJ	6	0.966	0.55	0.839	0.00215584	0.000295602	0.00029733	0.000412042	0.000297226	0.000362538	0.000491102	Polyadenylate-binding protein, cytoplasmic and nuclear OS=Cryptococcus neoformans var. neoformans serotype D (strain JEC21 / ATCC MYA-565) OX=214684 GN=PAB1 PE=3 SV=1
66	tr|Q5KM68|Q5KM68_CRYNJ	6	0.988	0.57	0.853	0.00431736	0.000643231	0.000613763	0.000960399	0.00052016	0.000570403	0.0010094	PRCDNA95, putative OS=Cryptococcus neoformans var. neoformans serotype D (strain JEC21 / ATCC MYA-565) OX=214684 GN=CNB02750 PE=3 SV=1
67	sp|P0CQ58|RS3A_CRYNJ	6	0.99	0.54	0.843	0.0048844	0.000688839	0.000762708	0.00101252	0.000724822	0.000736469	0.000959037	Small ribosomal subunit protein eS1 OS=Cryptococcus neoformans var. neoformans serotype D (strain JEC21 / ATCC MYA-565) OX=214684 GN=RPS1 PE=3 SV=1
68	tr|Q5KBK6|Q5KBK6_CRYNJ	6	0.899	0.55	0.816	0.000878845	0.000125131	0.00012085	0.000170012	0.000125213	0.000139548	0.00019809	SCP160 protein, putative OS=Cryptococcus neoformans var. neoformans serotype D (strain JEC21 / ATCC MYA-565) OX=214684 GN=CNI02220 PE=4 SV=1
69	tr|Q5KBA0|Q5KBA0_CRYNJ	6	0.951	0.53	0.827	0.00163969	0.000235042	0.000258718	0.000261837	0.000330473	0.000291551	0.000262067	Succinate dehydrogenase [ubiquinone] flavoprotein subunit, mitochondrial OS=Cryptococcus neoformans var. neoformans serotype D (strain JEC21 / ATCC MYA-565) OX=214684 GN=CNI03270 PE=3 SV=1
70	tr|Q5KAB9|Q5KAB9_CRYNJ	6	0.988	0.54	0.843	0.00426647	0.000542362	0.000691325	0.000722798	0.000709161	0.000681145	0.00091968	Ribosomal protein, putative OS=Cryptococcus neoformans var. neoformans serotype D (strain JEC21 / ATCC MYA-565) OX=214684 GN=CNJ02260 PE=3 SV=1
71	tr|Q5KII0|Q5KII0_CRYNJ	6	0.887	0.55	0.812	0.000789364	0.000136328	0.000130644	0.000167989	0.000103233	8.99471e-05	0.000161223	glutamine--fructose-6-phosphate transaminase (isomerizing) OS=Cryptococcus neoformans var. neoformans serotype D (strain JEC21 / ATCC MYA-565) OX=214684 GN=CND02900 PE=4 SV=1
72	tr|Q5KJ92|Q5KJ92_CRYNJ	6	0.887	0.56	0.816	0.000789889	0.000117048	0.000133304	0.000190948	9.64778e-05	9.52612e-05	0.000156851	NAD-specific glutamate dehydrogenase OS=Cryptococcus neoformans var. neoformans serotype D (strain JEC21 / ATCC MYA-565) OX=214684 GN=CND00180 PE=3 SV=1
73	tr|Q5KDQ7|Q5KDQ7_CRYNJ	6	0.956	0.59	0.849	0.00175936	0.000240535	0.000244662	0.00035261	0.000246599	0.000177485	0.000497468	Elongation factor Tu OS=Cryptococcus neoformans var. neoformans serotype D (strain JEC21 / ATCC MYA-565) OX=214684 GN=CNG03130 PE=3 SV=1
74	tr|F5HFW5|F5HFW5_CRYNJ	6	0.953	0.55	0.834	0.00169273	0.000222939	0.000268568	0.00029654	0.000225317	0.000287728	0.000391638	UDP-glucuronic acid decarboxylase 1 OS=Cryptococcus neoformans var. neoformans serotype D (strain JEC21 / ATCC MYA-565) OX=214684 GN=CNG02560 PE=3 SV=1
75	tr|Q5KIJ1|Q5KIJ1_CRYNJ	6	0.99	0.53	0.84	0.00491982	0.000738821	0.000790844	0.0009623	0.000742141	0.000696197	0.000989519	40S ribosomal protein S6 OS=Cryptococcus neoformans var. neoformans serotype D (strain JEC21 / ATCC MYA-565) OX=214684 GN=CND02780 PE=3 SV=1
76	tr|Q5KIZ5|Q5KIZ5_CRYNJ	6	0.96	0.55	0.837	0.00188589	0.000275323	0.00030402	0.000357592	0.000275731	0.000242885	0.00043034	homocitrate synthase OS=Cryptococcus neoformans var. neoformans serotype D (strain JEC21 / ATCC MYA-565) OX=214684 GN=CND01200 PE=3 SV=1
77	sp|P0CQ76|DBP2_CRYNJ	6	0.965	0.56	0.842	0.00211239	0.000278435	0.000322269	0.000411969	0.00031666	0.000285605	0.000497447	ATP-dependent RNA helicase DBP2-A OS=Cryptococcus neoformans var. neoformans serotype D (strain JEC21 / ATCC MYA-565) OX=214684 GN=DBP2 PE=3 SV=1
78	tr|Q5KLM8|Q5KLM8_CRYNJ	6	0.955	0.53	0.828	0.00175227	0.000287597	0.000236336	0.000326605	0.000293165	0.000255114	0.000353457	Oxidoreductase, putative OS=Cryptococcus neoformans var. neoformans serotype D (strain JEC21 / ATCC MYA-565) OX=214684 GN=CNB04710 PE=4 SV=2
79	tr|Q5KML2|Q5KML2_CRYNJ	6	0.925	0.54	0.822	0.00114982	0.000171183	0.000183589	0.000208528	0.000204794	0.000144164	0.000237566	NADH-ubiquinone oxidoreductase, putative OS=Cryptococcus neoformans var. neoformans serotype D (strain JEC21 / ATCC MYA-565) OX=214684 GN=CNB01310 PE=3 SV=2
80	tr|Q5KPZ1|Q5KPZ1_CRYNJ	6	0.991	0.57	0.854	0.00505796	0.000725094	0.000820987	0.00100399	0.000670932	0.000529796	0.00130717	40S ribosomal protein S3 OS=Cryptococcus neoformans var. neoformans serotype D (strain JEC21 / ATCC MYA-565) OX=214684 GN=CNA01060 PE=3 SV=1
81	tr|Q5K9E3|Q5K9E3_CRYNJ	6	0.992	0.53	0.841	0.00537255	0.000864179	0.000833634	0.00108896	0.000756063	0.000824359	0.00100535	Large subunit ribosomal protein L3, putative OS=Cryptococcus neoformans var. neoformans serotype D (strain JEC21 / ATCC MYA-565) OX=214684 GN=CNK02240 PE=3 SV=1
82	tr|Q5KGW0|Q5KGW0_CRYNJ	6	0.983	0.58	0.854	0.00353049	0.00042839	0.000458141	0.000740886	0.000419004	0.000574097	0.000909971	Uncharacterized protein OS=Cryptococcus neoformans var. neoformans serotype D (strain JEC21 / ATCC MYA-565) OX=214684 GN=CNE02160 PE=3 SV=1
83	tr|Q5KJL6|Q5KJL6_CRYNJ	6	0.99	0.53	0.84	0.00477355	0.000693664	0.000833739	0.000895453	0.000722622	0.000669675	0.000958399	Ribosomal protein S19, putative OS=Cryptococcus neoformans var. neoformans serotype D (strain JEC21 / ATCC MYA-565) OX=214684 GN=CNC06100 PE=3 SV=1
84	tr|Q5KJA4|Q5KJA4_CRYNJ	6	0.883	0.53	0.804	0.000763685	0.000121247	0.000123638	0.000122984	0.000104531	0.000141758	0.000149527	Transketolase, putative OS=Cryptococcus neoformans var. neoformans serotype D (strain JEC21 / ATCC MYA-565) OX=214684 GN=CND00040 PE=3 SV=2
85	tr|Q5KPX3|Q5KPX3_CRYNJ	6	0.869	0.55	0.806	0.000684833	9.09336e-05	0.000120874	0.000141711	9.18414e-05	9.80996e-05	0.000141373	E1 ubiquitin-activating enzyme OS=Cryptococcus neoformans var. neoformans serotype D (strain JEC21 / ATCC MYA-565) OX=214684 GN=CNA01230 PE=3 SV=1
86	tr|Q5KB97|Q5KB97_CRYNJ	6	0.912	0.54	0.817	0.000995665	0.000138617	0.000133319	0.000192685	0.000156566	0.000166541	0.000207938	phosphoribosylformylglycinamidine synthase OS=Cryptococcus neoformans var. neoformans serotype D (strain JEC21 / ATCC MYA-565) OX=214684 GN=CNI03300 PE=3 SV=1
87	tr|Q5K947|Q5K947_CRYNJ	6	0.951	0.54	0.83	0.00162403	0.000218882	0.000215238	0.00030335	0.000258551	0.000282621	0.000345386	40s ribosomal protein s5-1, putative OS=Cryptococcus neoformans var. neoformans serotype D (strain JEC21 / ATCC MYA-565) OX=214684 GN=CNK03230 PE=3 SV=1
88	tr|Q5K8Z6|Q5K8Z6_CRYNJ	6	0.973	0.56	0.844	0.00252333	0.000324831	0.000447226	0.000489081	0.000349861	0.000317246	0.000595081	14-3-3 protein, putative OS=Cryptococcus neoformans var. neoformans serotype D (strain JEC21 / ATCC MYA-565) OX=214684 GN=CNL03930 PE=3 SV=1
89	tr|Q5KGC8|Q5KGC8_CRYNJ	6	0.934	0.57	0.835	0.00127119	0.000162254	0.000176904	0.000259399	0.000160503	0.000201497	0.000310632	Uncharacterized protein OS=Cryptococcus neoformans var. neoformans serotype D (strain JEC21 / ATCC MYA-565) OX=214684 GN=CNE04080 PE=4 SV=1
90	tr|Q5KCW4|Q5KCW4_CRYNJ	6	0.975	0.59	0.855	0.00268394	0.00034096	0.00041143	0.00048813	0.000314931	0.000340352	0.000788139	Multifunctional fusion protein OS=Cryptococcus neoformans var. neoformans serotype D (strain JEC21 / ATCC MYA-565) OX=214684 GN=CNH02450 PE=3 SV=1
91	tr|Q5KNI6|Q5KNI6_CRYNJ	6	0.981	0.58	0.854	0.00323376	0.000445224	0.000506152	0.000660249	0.000380179	0.000391959	0.000849996	60s ribosomal protein l7, putative OS=Cryptococcus neoformans var. neoformans serotype D (strain JEC21 / ATCC MYA-565) OX=214684 GN=CNA06360 PE=3 SV=1
92	tr|Q5KKB4|Q5KKB4_CRYNJ	6	0.858	0.56	0.806	0.000633669	9.58794e-05	8.65294e-05	0.000127419	8.89686e-05	8.60452e-05	0.000148827	CCT-theta OS=Cryptococcus neoformans var. neoformans serotype D (strain JEC21 / ATCC MYA-565) OX=214684 GN=CNC03610 PE=3 SV=1
93	tr|Q5KIJ0|Q5KIJ0_CRYNJ	6	0.979	0.55	0.843	0.00298813	0.00041584	0.000441599	0.00065671	0.000375518	0.000574969	0.000523496	Small ribosomal subunit protein uS15 N-terminal domain-containing protein OS=Cryptococcus neoformans var. neoformans serotype D (strain JEC21 / ATCC MYA-565) OX=214684 GN=CND02790 PE=3 SV=1
94	tr|Q5KE92|Q5KE92_CRYNJ	6	0.802	0.57	0.791	0.000439492	6.75324e-05	7.08778e-05	8.81135e-05	5.66271e-05	4.51707e-05	0.000111171	arginine--tRNA ligase OS=Cryptococcus neoformans var. neoformans serotype D (strain JEC21 / ATCC MYA-565) OX=214684 GN=CNG01310 PE=3 SV=1
95	tr|Q5K952|Q5K952_CRYNJ	6	0.99	0.57	0.853	0.00497792	0.000717682	0.000751081	0.00106945	0.000608802	0.000595979	0.00123493	Transaldolase OS=Cryptococcus neoformans var. neoformans serotype D (strain JEC21 / ATCC MYA-565) OX=214684 GN=CNK03170 PE=3 SV=1
96	tr|Q5KFR0|Q5KFR0_CRYNJ	6	0.916	0.56	0.825	0.00104127	0.000138383	0.000179322	0.000197453	0.000137121	0.000145616	0.000243377	Importin beta-4 subunit, putative OS=Cryptococcus neoformans var. neoformans serotype D (strain JEC21 / ATCC MYA-565) OX=214684 GN=CNF00890 PE=4 SV=1
97	tr|Q5KLP2|Q5KLP2_CRYNJ	6	0.962	0.56	0.841	0.00199068	0.000419809	0.000290856	0.000337878	0.000281834	0.000209942	0.00045036	ATP synthase subunit d, mitochondrial OS=Cryptococcus neoformans var. neoformans serotype D (strain JEC21 / ATCC MYA-565) OX=214684 GN=CNB04580 PE=3 SV=2
98	tr|Q5KGM8|Q5KGM8_CRYNJ	6	0.985	0.57	0.852	0.0036883	0.000503609	0.000531341	0.000760162	0.000511506	0.000425644	0.000956037	60S ribosomal protein L6 OS=Cryptococcus neoformans var. neoformans serotype D (strain JEC21 / ATCC MYA-565) OX=214684 GN=CNE03060 PE=3 SV=1
99	tr|Q5KA19|Q5KA19_CRYNJ	6	0.969	0.55	0.84	0.00229681	0.000331525	0.000351791	0.000391708	0.000350816	0.000531463	0.000339511	60s ribosomal protein l11, putative OS=Cryptococcus neoformans var. neoformans serotype D (strain JEC21 / ATCC MYA-565) OX=214684 GN=CNJ03370 PE=3 SV=1
100	tr|Q5KI84|Q5KI84_CRYNJ	6	0.947	0.55	0.832	0.00152116	0.000215355	0.000231633	0.000285696	0.000228861	0.000217531	0.000342082	Isocitrate dehydrogenase, putative OS=Cryptococcus neoformans var. neoformans serotype D (strain JEC21 / ATCC MYA-565) OX=214684 GN=CND03850 PE=3 SV=1
101	tr|Q5KKV8|Q5KKV8_CRYNJ	6	0.835	0.59	0.808	0.000541105	5.99202e-05	0.000119801	7.82945e-05	5.36763e-05	8.11446e-05	0.000148268	Dynamin protein dnm1, putative OS=Cryptococcus neoformans var. neoformans serotype D (strain JEC21 / ATCC MYA-565) OX=214684 GN=CNC01680 PE=3 SV=1
102	tr|Q5KET5|Q5KET5_CRYNJ	6	0.804	0.56	0.788	0.000445148	6.04081e-05	6.93162e-05	0.000100041	5.5223e-05	6.66322e-05	9.35277e-05	Pre-mRNA splicing factor, putative OS=Cryptococcus neoformans var. neoformans serotype D (strain JEC21 / ATCC MYA-565) OX=214684 GN=CNF04330 PE=4 SV=1
103	tr|F5HCX1|F5HCX1_CRYNJ	6	0.979	0.53	0.836	0.00297896	0.00041786	0.000551319	0.000550306	0.000466228	0.000456523	0.000536729	Plasma membrane ATPase OS=Cryptococcus neoformans var. neoformans serotype D (strain JEC21 / ATCC MYA-565) OX=214684 GN=CNN01260 PE=3 SV=1
104	tr|Q5KLJ6|Q5KLJ6_CRYNJ	6	0.944	0.56	0.835	0.00145669	0.00021386	0.000184947	0.00028391	0.000213758	0.000214227	0.000345993	Structural constituent of ribosome, putative OS=Cryptococcus neoformans var. neoformans serotype D (strain JEC21 / ATCC MYA-565) OX=214684 GN=CNB05030 PE=3 SV=1
105	tr|Q5KF97|Q5KF97_CRYNJ	6	0.918	0.59	0.836	0.00105863	0.000140593	0.000151924	0.000184113	0.00013211	0.000134217	0.000315676	Alanine--tRNA ligase OS=Cryptococcus neoformans var. neoformans serotype D (strain JEC21 / ATCC MYA-565) OX=214684 GN=ALA1 PE=3 SV=1
106	tr|Q5KAX5|Q5KAX5_CRYNJ	6	0.814	0.53	0.781	0.000472201	8.28676e-05	7.10818e-05	8.57294e-05	7.52175e-05	6.65038e-05	9.08009e-05	26S proteasome regulatory subunit RPN1 OS=Cryptococcus neoformans var. neoformans serotype D (strain JEC21 / ATCC MYA-565) OX=214684 GN=CNJ00130 PE=3 SV=1
107	tr|Q5KP06|Q5KP06_CRYNJ	6	0.983	0.55	0.844	0.00349755	0.000469384	0.000590261	0.000690495	0.000509664	0.00048064	0.000757106	Actin OS=Cryptococcus neoformans var. neoformans serotype D (strain JEC21 / ATCC MYA-565) OX=214684 GN=CNA04650 PE=3 SV=1
108	tr|Q5KAP7|Q5KAP7_CRYNJ	6	0.964	0.54	0.835	0.00204679	0.000278013	0.000311273	0.000413053	0.000304019	0.000340011	0.000400418	Pyruvate decarboxylase, putative OS=Cryptococcus neoformans var. neoformans serotype D (strain JEC21 / ATCC MYA-565) OX=214684 GN=CNJ00950 PE=3 SV=2
109	tr|Q5KHF9|Q5KHF9_CRYNJ	6	0.964	0.53	0.831	0.00204388	0.000305514	0.000339178	0.000412441	0.000333071	0.000272218	0.000381459	Inorganic pyrophosphatase OS=Cryptococcus neoformans var. neoformans serotype D (strain JEC21 / ATCC MYA-565) OX=214684 GN=CNE00210 PE=3 SV=1
110	tr|Q5KL42|Q5KL42_CRYNJ	6	0.871	0.55	0.807	0.00069674	9.58914e-05	0.000123524	0.000155878	9.14138e-05	9.55747e-05	0.000134458	T-complex protein 1 subunit alpha OS=Cryptococcus neoformans var. neoformans serotype D (strain JEC21 / ATCC MYA-565) OX=214684 GN=CNC00830 PE=3 SV=1
111	tr|Q5KNC7|Q5KNC7_CRYNJ	6	0.934	0.56	0.831	0.00128585	0.000221507	0.000158363	0.000216845	0.000202033	0.000169652	0.000317445	Electron carrier, putative OS=Cryptococcus neoformans var. neoformans serotype D (strain JEC21 / ATCC MYA-565) OX=214684 GN=CNA06950 PE=3 SV=1
112	tr|Q5K8J1|Q5K8J1_CRYNJ	6	0.931	0.54	0.824	0.00123284	0.000164201	0.000181472	0.000231441	0.000190916	0.000206765	0.000258048	Sulfite reductase, putative OS=Cryptococcus neoformans var. neoformans serotype D (strain JEC21 / ATCC MYA-565) OX=214684 GN=CNL05500 PE=3 SV=2
113	tr|Q5K7I5|Q5K7I5_CRYNJ	6	0.964	0.55	0.838	0.00207812	0.000300001	0.000319715	0.000385041	0.000290267	0.000284976	0.000498115	Structural constituent of ribosome, putative OS=Cryptococcus neoformans var. neoformans serotype D (strain JEC21 / ATCC MYA-565) OX=214684 GN=CNM02320 PE=3 SV=1
114	tr|Q5K9Y3|Q5K9Y3_CRYNJ	6	0.929	0.54	0.823	0.00120052	0.000186125	0.000193815	0.000198322	0.000187493	0.000173262	0.000261502	phosphoglycerate mutase (2,3-diphosphoglycerate-independent) OS=Cryptococcus neoformans var. neoformans serotype D (strain JEC21 / ATCC MYA-565) OX=214684 GN=CNK00280 PE=3 SV=1
115	tr|Q5KIH4|Q5KIH4_CRYNJ	6	0.982	0.52	0.834	0.00335734	0.000554744	0.000583962	0.000526154	0.000533138	0.000635934	0.000523412	40S ribosomal protein S17 OS=Cryptococcus neoformans var. neoformans serotype D (strain JEC21 / ATCC MYA-565) OX=214684 GN=CND02960 PE=3 SV=1
116	tr|Q5KHJ1|Q5KHJ1_CRYNJ	6	0.91	0.55	0.82	0.000976737	0.000133356	0.000163168	0.000207755	0.000136096	0.000132979	0.000203383	aspartate--tRNA ligase OS=Cryptococcus neoformans var. neoformans serotype D (strain JEC21 / ATCC MYA-565) OX=214684 GN=CND06300 PE=3 SV=1
117	tr|Q5KJ87|Q5KJ87_CRYNJ	6	0.953	0.52	0.824	0.0016829	0.000252844	0.000262731	0.000286502	0.000249144	0.000313758	0.000317919	Adenosylhomocysteinase OS=Cryptococcus neoformans var. neoformans serotype D (strain JEC21 / ATCC MYA-565) OX=214684 GN=CND00240 PE=3 SV=1
118	tr|Q5KEV1|Q5KEV1_CRYNJ	6	0.968	0.55	0.839	0.00225188	0.000329335	0.000332807	0.000438211	0.000274132	0.000377561	0.000499834	Ribosomal protein S2, putative OS=Cryptococcus neoformans var. neoformans serotype D (strain JEC21 / ATCC MYA-565) OX=214684 GN=CNF04150 PE=3 SV=1
119	tr|Q5KJK1|Q5KJK1_CRYNJ	6	0.963	0.53	0.831	0.0020239	0.000312307	0.000328144	0.000368242	0.000274301	0.000365158	0.00037575	Zinc-binding dehydrogenase, putative OS=Cryptococcus neoformans var. neoformans serotype D (strain JEC21 / ATCC MYA-565) OX=214684 GN=CNC06260 PE=3 SV=1
120	tr|Q5KIG3|Q5KIG3_CRYNJ	6	0.863	0.55	0.804	0.000655484	9.5875e-05	8.71562e-05	0.000126999	9.97395e-05	9.14221e-05	0.000154293	Cytoplasm protein, putative OS=Cryptococcus neoformans var. neoformans serotype D (strain JEC21 / ATCC MYA-565) OX=214684 GN=CND03070 PE=4 SV=1
121	sp|P0CQ56|RSSA_CRYNJ	6	0.994	0.53	0.841	0.00653793	0.000942282	0.00101132	0.00126569	0.00090951	0.00110731	0.00130182	Small ribosomal subunit protein uS2 OS=Cryptococcus neoformans var. neoformans serotype D (strain JEC21 / ATCC MYA-565) OX=214684 GN=RPS0 PE=3 SV=1
122	tr|Q5K955|Q5K955_CRYNJ	6	0.889	0.53	0.806	0.000807793	0.000131782	0.000135575	0.000155418	0.000122029	0.000106063	0.000156925	Sulfide:quinone oxidoreductase, mitochondrial, putative OS=Cryptococcus neoformans var. neoformans serotype D (strain JEC21 / ATCC MYA-565) OX=214684 GN=CNK03140 PE=4 SV=1
123	tr|Q5K6Z0|Q5K6Z0_CRYNJ	6	0.976	0.54	0.839	0.00271002	0.000384594	0.000429344	0.000543204	0.000433656	0.000351436	0.000567782	60s ribosomal protein l17, putative OS=Cryptococcus neoformans var. neoformans serotype D (strain JEC21 / ATCC MYA-565) OX=214684 GN=CNN01720 PE=3 SV=1
124	tr|Q5KF76|Q5KF76_CRYNJ	6	0.78	0.57	0.783	0.000388513	5.65117e-05	6.09629e-05	8.76855e-05	5.3005e-05	3.80938e-05	9.22543e-05	Actin lateral binding protein, putative OS=Cryptococcus neoformans var. neoformans serotype D (strain JEC21 / ATCC MYA-565) OX=214684 GN=CNF02720 PE=4 SV=1
125	tr|Q5KJ82|Q5KJ82_CRYNJ	6	0.897	0.55	0.816	0.000864436	0.000116239	0.000126546	0.000161683	0.000122215	0.000141131	0.000196622	ATP-binding cassette (ABC) transporter, putative OS=Cryptococcus neoformans var. neoformans serotype D (strain JEC21 / ATCC MYA-565) OX=214684 GN=CND00300 PE=4 SV=1
126	sp|P0CQ74|DED1_CRYNJ	6	0.854	0.52	0.791	0.000614657	9.1602e-05	9.2941e-05	0.000112915	0.000104754	9.77621e-05	0.000114683	ATP-dependent RNA helicase ded1 OS=Cryptococcus neoformans var. neoformans serotype D (strain JEC21 / ATCC MYA-565) OX=214684 GN=DED1 PE=3 SV=1
127	sp|P0CN04|MET3_CRYNJ	6	0.982	0.53	0.837	0.00334291	0.000604928	0.000466587	0.000490407	0.000589437	0.000554304	0.000637249	Sulfate adenylyltransferase OS=Cryptococcus neoformans var. neoformans serotype D (strain JEC21 / ATCC MYA-565) OX=214684 GN=MET3 PE=3 SV=1
128	tr|Q5KFD2|Q5KFD2_CRYNJ	6	0.97	0.54	0.837	0.00232451	0.000326386	0.000422228	0.000372018	0.000356984	0.000332895	0.000513995	Ribosomal protein P2, putative OS=Cryptococcus neoformans var. neoformans serotype D (strain JEC21 / ATCC MYA-565) OX=214684 GN=CNF02150 PE=3 SV=1
129	tr|Q5KKE7|Q5KKE7_CRYNJ	6	0.932	0.51	0.814	0.00124073	0.000195299	0.00020689	0.000221297	0.000195382	0.000207002	0.000214857	Tubulin beta chain OS=Cryptococcus neoformans var. neoformans serotype D (strain JEC21 / ATCC MYA-565) OX=214684 GN=CNC03260 PE=3 SV=1
130	tr|Q5KNI7|Q5KNI7_CRYNJ	6	0.924	0.54	0.821	0.00113375	0.000157552	0.00021463	0.000176341	0.000173824	0.00016924	0.000242167	PRCDNA35, putative OS=Cryptococcus neoformans var. neoformans serotype D (strain JEC21 / ATCC MYA-565) OX=214684 GN=CNA06350 PE=3 SV=1
131	tr|Q5KA46|Q5KA46_CRYNJ	6	0.995	0.55	0.848	0.00688425	0.000842678	0.00110735	0.00146619	0.000894867	0.00112075	0.00145242	Ribosomal protein S18, putative OS=Cryptococcus neoformans var. neoformans serotype D (strain JEC21 / ATCC MYA-565) OX=214684 GN=CNJ03110 PE=3 SV=1
132	tr|Q5KMU3|Q5KMU3_CRYNJ	6	0.883	0.56	0.814	0.000767001	0.000112676	0.000109457	0.000164603	0.000112329	9.76863e-05	0.000170249	threonine--tRNA ligase OS=Cryptococcus neoformans var. neoformans serotype D (strain JEC21 / ATCC MYA-565) OX=214684 GN=CNB00480 PE=3 SV=1
133	tr|Q5KMT3|Q5KMT3_CRYNJ	6	0.266	0.57	0.612	4.02125e-05	6.91844e-06	9.93845e-06	8.23031e-06	5.21003e-06	3.94746e-06	5.96785e-06	Histone H3 OS=Cryptococcus neoformans var. neoformans serotype D (strain JEC21 / ATCC MYA-565) OX=214684 GN=CNB00570 PE=3 SV=1
134	tr|Q5K979|Q5K979_CRYNJ	6	0.966	0.55	0.839	0.00213156	0.000474203	0.000324472	0.000282102	0.000351636	0.000403366	0.000295786	Ribosomal protein 22 of the small subunit, putative OS=Cryptococcus neoformans var. neoformans serotype D (strain JEC21 / ATCC MYA-565) OX=214684 GN=CNK02900 PE=3 SV=1
135	tr|Q5K8K8|Q5K8K8_CRYNJ	6	0.921	0.54	0.82	0.00109187	0.000139266	0.000212806	0.000190502	0.000159754	0.000167237	0.000222301	MICOS complex subunit MIC60 OS=Cryptococcus neoformans var. neoformans serotype D (strain JEC21 / ATCC MYA-565) OX=214684 GN=CNL05310 PE=3 SV=1
136	tr|Q5KPM8|Q5KPM8_CRYNJ	6	0.958	0.56	0.839	0.00183689	0.000286821	0.000273984	0.00041074	0.00023	0.000232154	0.000403189	60s ribosomal protein l30-1 (L32), putative OS=Cryptococcus neoformans var. neoformans serotype D (strain JEC21 / ATCC MYA-565) OX=214684 GN=CNA02220 PE=3 SV=1
137	tr|Q5KP40|Q5KP40_CRYNJ	6	0.858	0.56	0.806	0.000631698	8.15194e-05	9.70883e-05	0.000128171	9.37754e-05	8.27787e-05	0.000148365	CCT-beta OS=Cryptococcus neoformans var. neoformans serotype D (strain JEC21 / ATCC MYA-565) OX=214684 GN=CNA04280 PE=3 SV=1
138	tr|Q5KML4|Q5KML4_CRYNJ	6	0.707	0.66	0.789	0.000268837	6.93085e-05	5.0319e-05	7.20216e-06	6.57031e-06	5.19968e-05	8.34406e-05	Peptidyl-prolyl cis-trans isomerase OS=Cryptococcus neoformans var. neoformans serotype D (strain JEC21 / ATCC MYA-565) OX=214684 GN=CNB01290 PE=3 SV=2
139	tr|Q5KMA6|Q5KMA6_CRYNJ	6	0.989	0.53	0.84	0.00454785	0.000710624	0.00067278	0.000841365	0.000602895	0.000886285	0.000833901	Ribosomal L10 protein, putative OS=Cryptococcus neoformans var. neoformans serotype D (strain JEC21 / ATCC MYA-565) OX=214684 GN=CNB02360 PE=3 SV=1
140	sp|P0CN98|H2A_CRYNJ	6	0.87	0.57	0.813	0.000690576	0.000101826	0.000100324	0.000115098	0.000114169	0.000179534	7.96256e-05	Histone H2A OS=Cryptococcus neoformans var. neoformans serotype D (strain JEC21 / ATCC MYA-565) OX=214684 GN=HTA1 PE=3 SV=1
141	tr|Q5KDH3|Q5KDH3_CRYNJ	6	0.89	0.53	0.807	0.000810461	0.000117329	0.000124419	0.000147389	0.000117438	0.000143925	0.000159961	Sulfite reductase (NADPH), putative OS=Cryptococcus neoformans var. neoformans serotype D (strain JEC21 / ATCC MYA-565) OX=214684 GN=CNG03990 PE=4 SV=1
142	tr|Q5KHJ3|Q5KHJ3_CRYNJ	6	0.929	0.57	0.833	0.00119811	0.000144372	0.000185084	0.000307612	0.000166048	0.000156799	0.000238199	40S ribosomal protein S28 OS=Cryptococcus neoformans var. neoformans serotype D (strain JEC21 / ATCC MYA-565) OX=214684 GN=CND06280 PE=3 SV=2
143	tr|Q5KHS3|Q5KHS3_CRYNJ	6	0.91	0.54	0.817	0.000978942	0.000164926	0.000143807	0.000183019	0.000159381	0.000128103	0.000199706	serine--tRNA ligase OS=Cryptococcus neoformans var. neoformans serotype D (strain JEC21 / ATCC MYA-565) OX=214684 GN=CND05490 PE=4 SV=1
144	tr|Q5KDP3|Q5KDP3_CRYNJ	6	0.923	0.53	0.818	0.00111612	0.000164087	0.000182945	0.000199833	0.000160895	0.000195096	0.000213269	Glucose-6-phosphate 1-dehydrogenase OS=Cryptococcus neoformans var. neoformans serotype D (strain JEC21 / ATCC MYA-565) OX=214684 GN=CNG03280 PE=3 SV=1
145	tr|Q5KGK1|Q5KGK1_CRYNJ	6	0.854	0.54	0.798	0.000613823	9.08141e-05	9.41416e-05	0.000122005	8.66877e-05	8.69057e-05	0.000133268	Ribonucleoside-diphosphate reductase OS=Cryptococcus neoformans var. neoformans serotype D (strain JEC21 / ATCC MYA-565) OX=214684 GN=CNE03330 PE=3 SV=1
146	tr|Q5KLR7|Q5KLR7_CRYNJ	6	0.905	0.52	0.808	0.000934445	0.000164176	0.000153832	0.000143119	0.000181758	0.000139257	0.000152303	Chaperone regulator, putative OS=Cryptococcus neoformans var. neoformans serotype D (strain JEC21 / ATCC MYA-565) OX=214684 GN=CNB04310 PE=3 SV=1
147	tr|Q5KQ02|Q5KQ02_CRYNJ	6	0.85	0.57	0.807	0.000596766	7.65879e-05	9.87769e-05	0.000138376	6.94723e-05	8.40181e-05	0.000129535	mRNA export factor elf1, putative OS=Cryptococcus neoformans var. neoformans serotype D (strain JEC21 / ATCC MYA-565) OX=214684 GN=CNA00950 PE=3 SV=1
148	sp|P0CP26|NOP58_CRYNJ	6	0.878	0.53	0.803	0.000735503	0.000117069	0.000111136	0.000142236	0.000104962	0.000110498	0.000149602	Nucleolar protein 58 OS=Cryptococcus neoformans var. neoformans serotype D (strain JEC21 / ATCC MYA-565) OX=214684 GN=NOP58 PE=3 SV=1
149	tr|Q5KNA0|Q5KNA0_CRYNJ	6	0.934	0.59	0.841	0.00128014	0.000272199	0.000105753	0.000263173	0.00028259	9.30677e-05	0.000263357	Imidazole glycerol phosphate synthase hisHF OS=Cryptococcus neoformans var. neoformans serotype D (strain JEC21 / ATCC MYA-565) OX=214684 GN=CNA07220 PE=3 SV=1
150	sp|P0CN84|GLNA_CRYNJ	6	0.861	0.54	0.8	0.000644073	0.000117111	0.000121054	8.38787e-05	9.05957e-05	0.00010549	0.000125944	Glutamine synthetase OS=Cryptococcus neoformans var. neoformans serotype D (strain JEC21 / ATCC MYA-565) OX=214684 GN=GLN1 PE=2 SV=1
151	tr|Q5KHN0|Q5KHN0_CRYNJ	6	0.975	0.55	0.842	0.00266107	0.000347572	0.000474743	0.000574865	0.000346182	0.000374169	0.000543541	Large ribosomal subunit protein eL22 OS=Cryptococcus neoformans var. neoformans serotype D (strain JEC21 / ATCC MYA-565) OX=214684 GN=CND05910 PE=3 SV=1
152	sp|P0CP08|NACB_CRYNJ	6	0.917	0.53	0.816	0.00105616	0.000176641	0.000189705	0.000164093	0.000166342	0.000152669	0.000206707	Nascent polypeptide-associated complex subunit beta OS=Cryptococcus neoformans var. neoformans serotype D (strain JEC21 / ATCC MYA-565) OX=214684 GN=EGD1 PE=3 SV=1
153	tr|Q5KK55|Q5KK55_CRYNJ	6	0.962	0.55	0.837	0.00195868	0.000299743	0.000326066	0.000367535	0.00026131	0.000268205	0.000435821	Thioredoxin OS=Cryptococcus neoformans var. neoformans serotype D (strain JEC21 / ATCC MYA-565) OX=214684 GN=CNC04200 PE=3 SV=1
154	tr|Q5KN95|Q5KN95_CRYNJ	6	0.945	0.53	0.825	0.00148645	0.0002163	0.000248671	0.000285588	0.000222091	0.000213341	0.000300456	Succinate--CoA ligase [ADP-forming] subunit beta, mitochondrial OS=Cryptococcus neoformans var. neoformans serotype D (strain JEC21 / ATCC MYA-565) OX=214684 GN=CNA07260 PE=3 SV=1
155	tr|Q5KEA8|Q5KEA8_CRYNJ	6	0.956	0.54	0.832	0.00177717	0.000253069	0.000299439	0.000354184	0.000259118	0.000253487	0.000357872	Spermidine synthase, putative OS=Cryptococcus neoformans var. neoformans serotype D (strain JEC21 / ATCC MYA-565) OX=214684 GN=CNG01150 PE=3 SV=1
156	tr|Q5KMM0|Q5KMM0_CRYNJ	2	0.332	0.54	0.402	1.83187e-05	1.06845e-05	7.63428e-06					Peptidyl-prolyl cis-trans isomerase OS=Cryptococcus neoformans var. neoformans serotype D (strain JEC21 / ATCC MYA-565) OX=214684 GN=CNB01230 PE=3 SV=2
157	tr|Q5KPW2|Q5KPW2_CRYNJ	6	0.738	0.57	0.769	0.000312608	3.33345e-05	5.59811e-05	6.75977e-05	3.39855e-05	5.41903e-05	6.75193e-05	Splicing factor Prp8, putative OS=Cryptococcus neoformans var. neoformans serotype D (strain JEC21 / ATCC MYA-565) OX=214684 GN=CNA01350 PE=4 SV=1
158	tr|Q5KM62|Q5KM62_CRYNJ	6	0.958	0.52	0.826	0.00181972	0.000293518	0.000304579	0.000319792	0.000275769	0.000291555	0.000334501	Tubulin alpha chain OS=Cryptococcus neoformans var. neoformans serotype D (strain JEC21 / ATCC MYA-565) OX=214684 GN=CNB02810 PE=3 SV=1
159	tr|Q5K946|Q5K946_CRYNJ	6	0.959	0.52	0.826	0.00185472	0.000311398	0.000305935	0.000317066	0.000312851	0.000262978	0.000344488	Cytochrome c oxidase subunit V, putative OS=Cryptococcus neoformans var. neoformans serotype D (strain JEC21 / ATCC MYA-565) OX=214684 GN=CNK03240 PE=4 SV=1
160	tr|Q5KQ06|Q5KQ06_CRYNJ	6	0.922	0.54	0.821	0.00110818	0.00015167	0.00018542	0.000221337	0.000159294	0.000155073	0.000235388	Chaperone, putative OS=Cryptococcus neoformans var. neoformans serotype D (strain JEC21 / ATCC MYA-565) OX=214684 GN=CNA00910 PE=4 SV=1
161	tr|Q5KBS3|Q5KBS3_CRYNJ	6	0.886	0.54	0.809	0.000784346	0.000149137	0.000115909	0.000108537	0.000165458	0.000112932	0.000132374	Superoxide dismutase OS=Cryptococcus neoformans var. neoformans serotype D (strain JEC21 / ATCC MYA-565) OX=214684 GN=CNI01590 PE=3 SV=1
162	tr|Q5KN88|Q5KN88_CRYNJ	6	0.891	0.53	0.807	0.00081877	0.00011591	0.000128477	0.000167866	0.000117528	0.000155203	0.000133785	ATP-binding cassette, sub-family E, member 1 OS=Cryptococcus neoformans var. neoformans serotype D (strain JEC21 / ATCC MYA-565) OX=214684 GN=CNA07330 PE=4 SV=1
163	tr|Q5KEH7|Q5KEH7_CRYNJ	6	0.843	0.54	0.794	0.000568022	8.74604e-05	9.54947e-05	0.00010957	7.57746e-05	7.94682e-05	0.000120254	Coatomer subunit alpha OS=Cryptococcus neoformans var. neoformans serotype D (strain JEC21 / ATCC MYA-565) OX=214684 GN=CNG00480 PE=4 SV=1
164	tr|Q5KKA5|Q5KKA5_CRYNJ	6	0.954	0.56	0.838	0.00172082	0.000248718	0.000265207	0.000329361	0.000251922	0.000214113	0.000411503	UTP--glucose-1-phosphate uridylyltransferase OS=Cryptococcus neoformans var. neoformans serotype D (strain JEC21 / ATCC MYA-565) OX=214684 GN=CNC03700 PE=3 SV=1
165	tr|Q5KKM9|Q5KKM9_CRYNJ	6	0.925	0.53	0.818	0.0011471	0.000206	0.000198908	0.00018998	0.000168476	0.000164822	0.000218914	Phosphatase, putative OS=Cryptococcus neoformans var. neoformans serotype D (strain JEC21 / ATCC MYA-565) OX=214684 GN=CNC02470 PE=4 SV=1
166	tr|Q5KLW6|Q5KLW6_CRYNJ	6	0.944	0.6	0.848	0.00146403	0.000177776	0.000256913	0.000251667	0.000232995	0.000115684	0.000428992	Chaperonin GroES OS=Cryptococcus neoformans var. neoformans serotype D (strain JEC21 / ATCC MYA-565) OX=214684 GN=CNB03800 PE=3 SV=2
167	tr|Q5KLK8|Q5KLK8_CRYNJ	6	0.823	0.59	0.804	0.000498724	6.16776e-05	7.75671e-05	0.000112674	6.21775e-05	5.24251e-05	0.000132203	Leucyl aminopeptidase, putative OS=Cryptococcus neoformans var. neoformans serotype D (strain JEC21 / ATCC MYA-565) OX=214684 GN=CNB04910 PE=3 SV=1
168	sp|P0CO04|H3_CRYNJ	6	0.078	0.59	0.556	1.10805e-05	1.21237e-06	2.68312e-06	2.58321e-06	1.37562e-06	9.99935e-07	2.22626e-06	Histone H3 OS=Cryptococcus neoformans var. neoformans serotype D (strain JEC21 / ATCC MYA-565) OX=214684 GN=HHT1 PE=3 SV=1
169	tr|Q5K756|Q5K756_CRYNJ	6	0.985	0.55	0.845	0.00369948	0.000552467	0.000730858	0.000755229	0.000526837	0.000417279	0.000716809	Inorganic phosphate transporter, putative OS=Cryptococcus neoformans var. neoformans serotype D (strain JEC21 / ATCC MYA-565) OX=214684 GN=CNN01030 PE=3 SV=1
170	sp|P0CN46|EIF3C_CRYNJ	6	0.861	0.56	0.807	0.000647529	9.20556e-05	0.000102985	0.000145645	8.67419e-05	7.57825e-05	0.000144319	Eukaryotic translation initiation factor 3 subunit C OS=Cryptococcus neoformans var. neoformans serotype D (strain JEC21 / ATCC MYA-565) OX=214684 GN=NIP1 PE=3 SV=1
171	tr|Q5KN73|Q5KN73_CRYNJ	6	0.963	0.53	0.831	0.00201127	0.000292864	0.00031047	0.00037596	0.000277346	0.000354423	0.000400206	Ribosomal protein L35, putative OS=Cryptococcus neoformans var. neoformans serotype D (strain JEC21 / ATCC MYA-565) OX=214684 GN=CNA07490 PE=3 SV=1
172	tr|Q5KMW2|Q5KMW2_CRYNJ	6	0.919	0.54	0.82	0.00107725	0.000147414	0.000156618	0.000189613	0.000151105	0.000213558	0.000218946	Fructose-bisphosphate aldolase OS=Cryptococcus neoformans var. neoformans serotype D (strain JEC21 / ATCC MYA-565) OX=214684 GN=CNB00300 PE=3 SV=1
173	tr|Q5K7X5|Q5K7X5_CRYNJ	6	0.857	0.52	0.792	0.000626628	9.36998e-05	0.000105155	9.85975e-05	9.76408e-05	0.000123261	0.000108275	Aspartate aminotransferase OS=Cryptococcus neoformans var. neoformans serotype D (strain JEC21 / ATCC MYA-565) OX=214684 GN=CNM00950 PE=3 SV=1
174	tr|Q5KGV5|Q5KGV5_CRYNJ	6	0.861	0.56	0.807	0.000644087	9.78202e-05	0.000113937	0.000134617	7.42598e-05	8.32127e-05	0.00014024	V-type proton ATPase catalytic subunit A OS=Cryptococcus neoformans var. neoformans serotype D (strain JEC21 / ATCC MYA-565) OX=214684 GN=CNE02210 PE=3 SV=1
175	tr|Q5KHB5|Q5KHB5_CRYNJ	6	0.872	0.55	0.807	0.000702009	0.000117733	0.000137708	0.000124454	0.000123754	6.79656e-05	0.000130395	ER-associated protein catabolism-related protein, putative OS=Cryptococcus neoformans var. neoformans serotype D (strain JEC21 / ATCC MYA-565) OX=214684 GN=CNE00610 PE=3 SV=1
176	tr|Q5KES4|Q5KES4_CRYNJ	6	0.88	0.59	0.823	0.00074639	9.47386e-05	0.000109985	0.000157213	0.000102478	7.51233e-05	0.000206852	Pyruvate dehydrogenase E1 component subunit alpha OS=Cryptococcus neoformans var. neoformans serotype D (strain JEC21 / ATCC MYA-565) OX=214684 GN=CNF04450 PE=4 SV=1
177	tr|Q5KGE3|Q5KGE3_CRYNJ	6	0.966	0.54	0.835	0.00215348	0.000368312	0.000328529	0.000339394	0.000338372	0.000471532	0.000307337	Ribosomal protein OS=Cryptococcus neoformans var. neoformans serotype D (strain JEC21 / ATCC MYA-565) OX=214684 GN=CNE03920 PE=3 SV=1
178	tr|Q5KMA0|Q5KMA0_CRYNJ	6	0.967	0.54	0.836	0.00219489	0.000391599	0.000260576	0.000321297	0.000387393	0.000406278	0.000427749	Structural constituent of ribosome, putative OS=Cryptococcus neoformans var. neoformans serotype D (strain JEC21 / ATCC MYA-565) OX=214684 GN=CNB02420 PE=3 SV=1
179	sp|P0CN48|EIF3D_CRYNJ	6	0.839	0.56	0.8	0.000553391	7.00754e-05	7.91577e-05	0.000111353	8.41755e-05	7.51455e-05	0.000133484	Eukaryotic translation initiation factor 3 subunit D OS=Cryptococcus neoformans var. neoformans serotype D (strain JEC21 / ATCC MYA-565) OX=214684 GN=CNB01420 PE=3 SV=1
180	tr|Q5KA00|Q5KA00_CRYNJ	6	0.899	0.59	0.83	0.000878935	0.000123565	0.000111978	0.000114624	0.000141054	0.000126981	0.000260732	rRNA 2'-O-methyltransferase fibrillarin OS=Cryptococcus neoformans var. neoformans serotype D (strain JEC21 / ATCC MYA-565) OX=214684 GN=CNK00110 PE=3 SV=1
181	tr|Q5KNS5|Q5KNS5_CRYNJ	6	0.845	0.53	0.792	0.000577554	8.27311e-05	0.000110593	0.000106121	7.84032e-05	0.000100651	9.90551e-05	VpsA, putative OS=Cryptococcus neoformans var. neoformans serotype D (strain JEC21 / ATCC MYA-565) OX=214684 GN=CNA05470 PE=3 SV=1
182	tr|Q5KKD1|Q5KKD1_CRYNJ	6	0.988	0.53	0.839	0.00433749	0.000626431	0.000754012	0.000791129	0.000684756	0.000628734	0.000852425	Elongation factor 1-beta (Ef-1-beta), putative OS=Cryptococcus neoformans var. neoformans serotype D (strain JEC21 / ATCC MYA-565) OX=214684 GN=CNC03420 PE=3 SV=1
183	tr|Q5KGU5|Q5KGU5_CRYNJ	6	0.939	0.55	0.83	0.00137454	0.000208918	0.000234063	0.000240608	0.000218747	0.000159432	0.000312776	Cytochrome b-c1 complex subunit Rieske, mitochondrial OS=Cryptococcus neoformans var. neoformans serotype D (strain JEC21 / ATCC MYA-565) OX=214684 GN=CNE02310 PE=3 SV=1
184	tr|Q5KPI3|Q5KPI3_CRYNJ	6	0.894	0.54	0.811	0.000838523	0.000122723	0.000142325	0.000167346	0.000116232	0.000120415	0.000169482	T-complex protein 1 subunit eta OS=Cryptococcus neoformans var. neoformans serotype D (strain JEC21 / ATCC MYA-565) OX=214684 GN=CNA02700 PE=3 SV=1
185	sp|P0CP98|FKBP4_CRYNJ	6	0.933	0.55	0.828	0.00126011	0.000174048	0.000204112	0.000253176	0.000189179	0.000159057	0.000280539	FK506-binding protein 4 OS=Cryptococcus neoformans var. neoformans serotype D (strain JEC21 / ATCC MYA-565) OX=214684 GN=FPR4 PE=3 SV=1
186	sp|P0CO42|KAD2_CRYNJ	6	0.93	0.53	0.82	0.00122143	0.000174947	0.000193011	0.000227633	0.000197622	0.000176021	0.000252192	Adenylate kinase OS=Cryptococcus neoformans var. neoformans serotype D (strain JEC21 / ATCC MYA-565) OX=214684 GN=ADK1 PE=3 SV=1
187	tr|Q5KL26|Q5KL26_CRYNJ	6	0.963	0.53	0.831	0.00203323	0.000302541	0.000350789	0.000344079	0.000342618	0.000270671	0.00042253	ATP synthase subunit 4 OS=Cryptococcus neoformans var. neoformans serotype D (strain JEC21 / ATCC MYA-565) OX=214684 GN=CNC00990 PE=3 SV=1
188	sp|P0CM16|ARF_CRYNJ	6	0.822	0.63	0.817	0.000496085	6.1194e-05	8.01988e-05	0.000110065	6.87369e-05	1.71905e-05	0.000158699	ADP-ribosylation factor OS=Cryptococcus neoformans var. neoformans serotype D (strain JEC21 / ATCC MYA-565) OX=214684 GN=ARF PE=1 SV=1
189	tr|Q5K9Z1|Q5K9Z1_CRYNJ	6	0.901	0.55	0.817	0.000896625	0.000133179	0.000135671	0.000191219	0.000135549	0.00011192	0.000189088	pyridoxal 5'-phosphate synthase (glutamine hydrolyzing) OS=Cryptococcus neoformans var. neoformans serotype D (strain JEC21 / ATCC MYA-565) OX=214684 GN=CNK00200 PE=3 SV=1
190	tr|Q5K899|Q5K899_CRYNJ	6	0.939	0.54	0.826	0.00136847	0.0002021	0.000197798	0.000278242	0.000180624	0.000235785	0.000273922	UDP-glucose 6-dehydrogenase OS=Cryptococcus neoformans var. neoformans serotype D (strain JEC21 / ATCC MYA-565) OX=214684 GN=CNL06460 PE=3 SV=1
191	tr|Q5KPT1|Q5KPT1_CRYNJ	6	0.898	0.54	0.813	0.000874265	0.000128347	0.00015694	0.000133354	0.000134612	0.0001343	0.000186712	Glutamate carboxypeptidase protein, putative OS=Cryptococcus neoformans var. neoformans serotype D (strain JEC21 / ATCC MYA-565) OX=214684 GN=CNA01640 PE=3 SV=1
192	sp|Q5KP44|IMDH_CRYNJ	6	0.916	0.55	0.822	0.00104539	0.000141667	0.000171903	0.000213868	0.000165847	0.00013256	0.00021954	Inosine-5'-monophosphate dehydrogenase OS=Cryptococcus neoformans var. neoformans serotype D (strain JEC21 / ATCC MYA-565) OX=214684 GN=CNA04240 PE=3 SV=1
193	tr|Q5KH38|Q5KH38_CRYNJ	6	0.899	0.53	0.81	0.000881446	0.0001348	0.000122511	0.000151036	0.000155375	0.000141139	0.000176585	asparagine--tRNA ligase OS=Cryptococcus neoformans var. neoformans serotype D (strain JEC21 / ATCC MYA-565) OX=214684 GN=CNE01390 PE=3 SV=1
194	tr|Q5KMA4|Q5KMA4_CRYNJ	6	0.809	0.55	0.786	0.00045864	6.24262e-05	7.94312e-05	9.75046e-05	6.35921e-05	6.225e-05	9.34356e-05	Transcription factor, putative OS=Cryptococcus neoformans var. neoformans serotype D (strain JEC21 / ATCC MYA-565) OX=214684 GN=CNB02380 PE=4 SV=1
195	tr|Q5KC51|Q5KC51_CRYNJ	6	0.823	0.57	0.798	0.000500239	7.42012e-05	7.53591e-05	0.000109831	6.17343e-05	5.80848e-05	0.000121029	Eukaryotic translation initiation factor 2 alpha subunit, putative OS=Cryptococcus neoformans var. neoformans serotype D (strain JEC21 / ATCC MYA-565) OX=214684 GN=CNI00230 PE=3 SV=1
196	sp|P0CP68|HOG1_CRYNJ	6	0.832	0.53	0.787	0.000528932	7.58221e-05	9.75549e-05	8.90726e-05	7.78588e-05	8.31341e-05	0.000105489	Mitogen-activated protein kinase HOG1 OS=Cryptococcus neoformans var. neoformans serotype D (strain JEC21 / ATCC MYA-565) OX=214684 GN=HOG1 PE=1 SV=1
197	tr|Q5KN65|Q5KN65_CRYNJ	6	0.972	0.56	0.844	0.00245469	0.000334141	0.000309403	0.000451287	0.000373141	0.000368071	0.000618642	60s ribosomal protein l27, putative OS=Cryptococcus neoformans var. neoformans serotype D (strain JEC21 / ATCC MYA-565) OX=214684 GN=CNA07570 PE=3 SV=1
198	tr|Q5KCK7|Q5KCK7_CRYNJ	6	0.793	0.53	0.774	0.000416822	6.47233e-05	8.0367e-05	7.9003e-05	6.43572e-05	5.66663e-05	7.17048e-05	Proteasome subunit alpha type OS=Cryptococcus neoformans var. neoformans serotype D (strain JEC21 / ATCC MYA-565) OX=214684 GN=CNH01360 PE=3 SV=2
199	tr|Q5KK33|Q5KK33_CRYNJ	6	0.831	0.55	0.794	0.000523879	8.29528e-05	7.18508e-05	0.000102847	7.44179e-05	7.65759e-05	0.000115235	Arginosuccinase OS=Cryptococcus neoformans var. neoformans serotype D (strain JEC21 / ATCC MYA-565) OX=214684 GN=CNC04420 PE=3 SV=1
200	sp|Q5K9E9|GUAA_CRYNJ	6	0.869	0.55	0.806	0.000686271	9.06428e-05	9.91503e-05	0.00012581	0.000107761	9.89214e-05	0.000163986	GMP synthase [glutamine-hydrolyzing] OS=Cryptococcus neoformans var. neoformans serotype D (strain JEC21 / ATCC MYA-565) OX=214684 GN=GUA1 PE=3 SV=1
201	tr|Q5KJU2|Q5KJU2_CRYNJ	6	0.961	0.63	0.864	0.00195496	0.000203594	0.000373016	0.000493014	0.000168971	0.000130326	0.00058604	60s ribosomal protein l5-b, putative OS=Cryptococcus neoformans var. neoformans serotype D (strain JEC21 / ATCC MYA-565) OX=214684 GN=CNC05360 PE=3 SV=1
202	tr|Q5KNE0|Q5KNE0_CRYNJ	6	0.985	0.53	0.838	0.00380316	0.000580872	0.000657701	0.000527252	0.000630733	0.000652895	0.000753712	PRCDNA87, putative OS=Cryptococcus neoformans var. neoformans serotype D (strain JEC21 / ATCC MYA-565) OX=214684 GN=CNA06820 PE=3 SV=1
203	tr|Q5KQ47|Q5KQ47_CRYNJ	6	0.823	0.55	0.791	0.000500313	5.78048e-05	7.77888e-05	0.000100299	7.60406e-05	7.54257e-05	0.000112953	T-complex protein 1 subunit epsilon OS=Cryptococcus neoformans var. neoformans serotype D (strain JEC21 / ATCC MYA-565) OX=214684 GN=CNA00480 PE=3 SV=1
204	tr|Q5KJY4|Q5KJY4_CRYNJ	6	0.936	0.52	0.819	0.00131791	0.000194363	0.000221864	0.000235075	0.000218251	0.000211431	0.00023693	Obg-like ATPase 1 OS=Cryptococcus neoformans var. neoformans serotype D (strain JEC21 / ATCC MYA-565) OX=214684 GN=CNC04930 PE=3 SV=1
205	tr|Q5K8A5|Q5K8A5_CRYNJ	6	0.906	0.54	0.815	0.000940907	0.000148575	0.000149149	0.000192597	0.000156112	0.000116733	0.000177741	Zuotin, putative OS=Cryptococcus neoformans var. neoformans serotype D (strain JEC21 / ATCC MYA-565) OX=214684 GN=CNL06390 PE=4 SV=1
206	tr|Q5KN57|Q5KN57_CRYNJ	6	0.896	0.54	0.812	0.00085948	0.000142547	0.000128147	0.00011538	0.00017485	0.000134601	0.000163955	NADH:ubiquinone reductase (non-electrogenic) OS=Cryptococcus neoformans var. neoformans serotype D (strain JEC21 / ATCC MYA-565) OX=214684 GN=CNA07650 PE=3 SV=1
207	tr|Q5KCZ2|Q5KCZ2_CRYNJ	6	0.831	0.53	0.787	0.00052501	9.21538e-05	7.64221e-05	9.34395e-05	7.68982e-05	8.56303e-05	0.000100466	NADH-ubiquinone oxidoreductase, putative OS=Cryptococcus neoformans var. neoformans serotype D (strain JEC21 / ATCC MYA-565) OX=214684 GN=CNH02730 PE=3 SV=1
208	tr|Q5KLZ6|Q5KLZ6_CRYNJ	6	0.989	0.58	0.856	0.00459389	0.000961234	0.000503024	0.000458016	0.00109578	0.000937014	0.000638823	Cytochrome c oxidase subunit 6, mitochondrial OS=Cryptococcus neoformans var. neoformans serotype D (strain JEC21 / ATCC MYA-565) OX=214684 GN=CNB03500 PE=3 SV=1
209	tr|Q5KP37|Q5KP37_CRYNJ	6	0.864	0.54	0.801	0.000659833	9.35115e-05	9.73565e-05	0.000119468	0.000108596	9.34063e-05	0.000147496	3-isopropylmalate dehydrogenase OS=Cryptococcus neoformans var. neoformans serotype D (strain JEC21 / ATCC MYA-565) OX=214684 GN=CNA04310 PE=3 SV=1
210	tr|Q5KBB1|Q5KBB1_CRYNJ	6	0.904	0.56	0.821	0.000922024	0.000162751	0.000138064	0.00016942	0.000109886	0.000126646	0.000215258	Lysine--tRNA ligase OS=Cryptococcus neoformans var. neoformans serotype D (strain JEC21 / ATCC MYA-565) OX=214684 GN=CNI03160 PE=3 SV=1
211	tr|Q5KD08|Q5KD08_CRYNJ	6	0.799	0.57	0.79	0.000433153	6.13412e-05	6.44857e-05	8.12263e-05	5.84398e-05	5.63987e-05	0.000111262	ubiquitinyl hydrolase 1 OS=Cryptococcus neoformans var. neoformans serotype D (strain JEC21 / ATCC MYA-565) OX=214684 GN=CNH02890 PE=3 SV=1
212	tr|Q5KE15|Q5KE15_CRYNJ	6	0.931	0.52	0.817	0.0012359	0.000181916	0.000194749	0.000231926	0.000184952	0.000211247	0.000231107	Succinate--CoA ligase [ADP-forming] subunit alpha, mitochondrial OS=Cryptococcus neoformans var. neoformans serotype D (strain JEC21 / ATCC MYA-565) OX=214684 GN=CNG02080 PE=3 SV=1
213	sp|P0CO02|H2B_CRYNJ	6	0.97	0.54	0.837	0.00235625	0.000320415	0.000377835	0.000450654	0.00030169	0.000413631	0.000492029	Histone H2B OS=Cryptococcus neoformans var. neoformans serotype D (strain JEC21 / ATCC MYA-565) OX=214684 GN=HTB1 PE=3 SV=1
214	tr|Q5KKT3|Q5KKT3_CRYNJ	6	0.868	0.55	0.806	0.000678446	9.09884e-05	0.000108896	0.000129323	0.00010289	9.05889e-05	0.00015576	Mitochondrial outer membrane 72K protein OS=Cryptococcus neoformans var. neoformans serotype D (strain JEC21 / ATCC MYA-565) OX=214684 GN=CNC01930 PE=3 SV=1
215	tr|Q5K7B5|Q5K7B5_CRYNJ	6	0.933	0.54	0.824	0.00126334	0.000176574	0.000215989	0.000229625	0.000176783	0.000199096	0.000265273	phosphoglucomutase (alpha-D-glucose-1,6-bisphosphate-dependent) OS=Cryptococcus neoformans var. neoformans serotype D (strain JEC21 / ATCC MYA-565) OX=214684 GN=CNN00430 PE=3 SV=1
216	tr|Q5KPH0|Q5KPH0_CRYNJ	6	0.848	0.55	0.799	0.000587987	7.24722e-05	0.000105895	0.000105408	7.75942e-05	9.46367e-05	0.000131981	Heat shock protein, putative OS=Cryptococcus neoformans var. neoformans serotype D (strain JEC21 / ATCC MYA-565) OX=214684 GN=CNA02830 PE=3 SV=1
217	tr|Q5KPM3|Q5KPM3_CRYNJ	6	0.936	0.53	0.822	0.00131923	0.000198326	0.000202011	0.000238034	0.00023429	0.000191561	0.000255005	3-isopropylmalate dehydratase OS=Cryptococcus neoformans var. neoformans serotype D (strain JEC21 / ATCC MYA-565) OX=214684 GN=CNA02270 PE=3 SV=1
218	sp|P0CR86|CLU_CRYNJ	6	0.833	0.55	0.794	0.000531578	7.2573e-05	9.08036e-05	9.97081e-05	7.85734e-05	7.0794e-05	0.000119126	Clustered mitochondria protein homolog OS=Cryptococcus neoformans var. neoformans serotype D (strain JEC21 / ATCC MYA-565) OX=214684 GN=CLU1 PE=3 SV=1
219	tr|Q5K8H5|Q5K8H5_CRYNJ	6	0.958	0.59	0.849	0.00183914	0.000252487	0.00022918	0.000437825	0.000292983	0.000160145	0.000466517	Histone H4 OS=Cryptococcus neoformans var. neoformans serotype D (strain JEC21 / ATCC MYA-565) OX=214684 GN=CNC01610 PE=3 SV=1
220	tr|Q5K7J3|Q5K7J3_CRYNJ	6	0.885	0.51	0.798	0.000777451	0.000126025	0.000141201	0.000130736	0.000122512	0.000119972	0.000137005	60S ribosomal protein L32 OS=Cryptococcus neoformans var. neoformans serotype D (strain JEC21 / ATCC MYA-565) OX=214684 GN=CNM02240 PE=3 SV=1
221	tr|Q5KCL7|Q5KCL7_CRYNJ	6	0.9	0.68	0.86	0.000890695	7.54281e-05	6.8248e-05	0.000106641	7.66746e-05	0.000171008	0.000392696	2-isopropylmalate synthase OS=Cryptococcus neoformans var. neoformans serotype D (strain JEC21 / ATCC MYA-565) OX=214684 GN=CNH01520 PE=3 SV=1
222	tr|Q5KQ22|Q5KQ22_CRYNJ	6	0.783	0.57	0.784	0.000396031	5.16918e-05	5.51479e-05	8.24776e-05	5.35564e-05	5.56939e-05	9.74632e-05	glutamine--tRNA ligase OS=Cryptococcus neoformans var. neoformans serotype D (strain JEC21 / ATCC MYA-565) OX=214684 GN=CNA00740 PE=3 SV=1
223	sp|P0CN60|ETFA_CRYNJ	6	0.787	0.55	0.779	0.000403305	7.12654e-05	7.66812e-05	7.77795e-05	5.57781e-05	4.39277e-05	7.78727e-05	Probable electron transfer flavoprotein subunit alpha, mitochondrial OS=Cryptococcus neoformans var. neoformans serotype D (strain JEC21 / ATCC MYA-565) OX=214684 GN=ETF1 PE=3 SV=1
224	tr|Q5KA04|Q5KA04_CRYNJ	6	0.867	0.55	0.806	0.00067387	9.39433e-05	0.000121316	0.000114722	8.25642e-05	0.000104194	0.000157131	Phosphoketolase, putative OS=Cryptococcus neoformans var. neoformans serotype D (strain JEC21 / ATCC MYA-565) OX=214684 GN=CNK00070 PE=3 SV=1
225	tr|Q5KIE2|Q5KIE2_CRYNJ	6	0.959	0.52	0.826	0.0018653	0.000267551	0.000315615	0.000311177	0.000317799	0.000341005	0.000312155	ATP synthase subunit 5, mitochondrial OS=Cryptococcus neoformans var. neoformans serotype D (strain JEC21 / ATCC MYA-565) OX=214684 GN=CND03280 PE=3 SV=1
226	tr|Q5KEE5|Q5KEE5_CRYNJ	6	0.869	0.54	0.803	0.000685298	9.52703e-05	0.000101667	0.000146192	9.9233e-05	0.000105474	0.000137463	Phosphoserine phosphatase OS=Cryptococcus neoformans var. neoformans serotype D (strain JEC21 / ATCC MYA-565) OX=214684 GN=CNG00790 PE=4 SV=1
227	tr|Q5KEE1|Q5KEE1_CRYNJ	6	0.93	0.53	0.82	0.00121399	0.000244178	0.000173911	0.000166914	0.000225786	0.000212014	0.000191187	60S ribosomal protein L36 OS=Cryptococcus neoformans var. neoformans serotype D (strain JEC21 / ATCC MYA-565) OX=214684 GN=CNG00830 PE=3 SV=2
228	tr|Q5KN37|Q5KN37_CRYNJ	6	0.738	0.61	0.783	0.000311836	5.05099e-05	4.60452e-05	6.47495e-05	3.09723e-05	2.39724e-05	9.5587e-05	EF-hand domain-containing protein OS=Cryptococcus neoformans var. neoformans serotype D (strain JEC21 / ATCC MYA-565) OX=214684 GN=CNA07850 PE=4 SV=2
229	tr|Q5KHN7|Q5KHN7_CRYNJ	6	0.938	0.55	0.829	0.00134988	0.000200542	0.000217588	0.00024246	0.000210699	0.000174101	0.000304487	Dihydrolipoyl dehydrogenase OS=Cryptococcus neoformans var. neoformans serotype D (strain JEC21 / ATCC MYA-565) OX=214684 GN=CND05840 PE=3 SV=1
230	tr|Q5KIF6|Q5KIF6_CRYNJ	6	0.706	0.54	0.749	0.000267042	3.62061e-05	4.23061e-05	5.39265e-05	3.60746e-05	4.50262e-05	5.35027e-05	DNA-directed RNA polymerase subunit OS=Cryptococcus neoformans var. neoformans serotype D (strain JEC21 / ATCC MYA-565) OX=214684 GN=CND03140 PE=3 SV=1
232	sp|P0CQ96|SUB2_CRYNJ	6	0.913	0.56	0.824	0.00100386	0.00013616	0.000161823	0.000203165	0.000144147	0.000127733	0.000230836	ATP-dependent RNA helicase SUB2 OS=Cryptococcus neoformans var. neoformans serotype D (strain JEC21 / ATCC MYA-565) OX=214684 GN=SUB2 PE=3 SV=1
233	tr|Q5KGA8|Q5KGA8_CRYNJ	6	0.69	0.59	0.76	0.000248226	3.02056e-05	3.2384e-05	7.49038e-05	3.14866e-05	3.31261e-05	4.612e-05	Uncharacterized protein OS=Cryptococcus neoformans var. neoformans serotype D (strain JEC21 / ATCC MYA-565) OX=214684 GN=CNE04270 PE=4 SV=1
234	tr|Q5KM82|Q5KM82_CRYNJ	6	0.849	0.55	0.8	0.00059286	9.06785e-05	8.22881e-05	9.82762e-05	8.87013e-05	9.06452e-05	0.00014227	Trehalose-phosphatase, putative OS=Cryptococcus neoformans var. neoformans serotype D (strain JEC21 / ATCC MYA-565) OX=214684 GN=CNB02610 PE=3 SV=1
235	tr|Q5KPM2|Q5KPM2_CRYNJ	6	0.855	0.55	0.802	0.000617838	8.43199e-05	9.49231e-05	0.00010463	7.88528e-05	0.000112742	0.00014237	isoleucine--tRNA ligase OS=Cryptococcus neoformans var. neoformans serotype D (strain JEC21 / ATCC MYA-565) OX=214684 GN=CNA02290 PE=3 SV=1
236	tr|Q5KAD7|Q5KAD7_CRYNJ	6	0.869	0.56	0.81	0.000683836	8.86068e-05	0.000107408	0.000127042	9.03821e-05	9.71962e-05	0.000173202	Isocitrate dehydrogenase (NAD+), putative OS=Cryptococcus neoformans var. neoformans serotype D (strain JEC21 / ATCC MYA-565) OX=214684 GN=CNJ02060 PE=3 SV=1
237	tr|Q5KMS2|Q5KMS2_CRYNJ	6	0.502	0.56	0.687	0.000111881	1.77731e-05	1.79396e-05	2.29988e-05	1.00994e-05	2.05186e-05	2.25511e-05	DNA-directed RNA polymerases i, ii, and iii 8.3 kDa polypeptide, putative OS=Cryptococcus neoformans var. neoformans serotype D (strain JEC21 / ATCC MYA-565) OX=214684 GN=CNB00680 PE=3 SV=1
238	tr|Q5KLU5|Q5KLU5_CRYNJ	6	0.911	0.52	0.81	0.000990148	0.000183096	0.000143335	0.000179405	0.00015526	0.000167225	0.000161828	Glucose-6-phosphate isomerase OS=Cryptococcus neoformans var. neoformans serotype D (strain JEC21 / ATCC MYA-565) OX=214684 GN=CNB04050 PE=3 SV=1
239	tr|Q5K8Z3|Q5K8Z3_CRYNJ	6	0.977	0.53	0.836	0.00285975	0.000429192	0.000401884	0.000428948	0.000499643	0.000557866	0.000542214	Large ribosomal subunit protein uL2 C-terminal domain-containing protein OS=Cryptococcus neoformans var. neoformans serotype D (strain JEC21 / ATCC MYA-565) OX=214684 GN=CNL03960 PE=3 SV=1
240	tr|Q5KA48|Q5KA48_CRYNJ	6	0.686	0.56	0.749	0.000243873	3.28468e-05	4.12964e-05	5.52511e-05	2.53826e-05	4.39647e-05	4.51312e-05	Glycogen debranching enzyme, putative OS=Cryptococcus neoformans var. neoformans serotype D (strain JEC21 / ATCC MYA-565) OX=214684 GN=CNJ03090 PE=4 SV=1
241	tr|Q5K9H1|Q5K9H1_CRYNJ	6	0.895	0.54	0.812	0.000846246	0.000121308	0.000126833	0.000175129	0.000132037	0.000125226	0.000165713	T-complex protein 1 subunit gamma OS=Cryptococcus neoformans var. neoformans serotype D (strain JEC21 / ATCC MYA-565) OX=214684 GN=CNK01960 PE=3 SV=1
242	tr|Q5KGV9|Q5KGV9_CRYNJ	6	0.975	0.56	0.845	0.00268913	0.000398856	0.000406907	0.000590578	0.000332952	0.000344567	0.000615271	60s ribosomal protein l21-a, putative OS=Cryptococcus neoformans var. neoformans serotype D (strain JEC21 / ATCC MYA-565) OX=214684 GN=CNE02170 PE=3 SV=1
243	tr|Q5KAU7|Q5KAU7_CRYNJ	6	0.846	0.56	0.802	0.000582436	8.25705e-05	8.5644e-05	0.000129099	7.69246e-05	7.7088e-05	0.000131111	tryptophan--tRNA ligase OS=Cryptococcus neoformans var. neoformans serotype D (strain JEC21 / ATCC MYA-565) OX=214684 GN=CNJ00430 PE=3 SV=1
244	tr|Q5KIQ1|Q5KIQ1_CRYNJ	6	0.94	0.59	0.843	0.00139323	0.000298308	0.000321657	0.000234746	0.000232897	0.00025595	4.96772e-05	116 kDa u5 small nuclear ribonucleoprotein component, putative OS=Cryptococcus neoformans var. neoformans serotype D (strain JEC21 / ATCC MYA-565) OX=214684 GN=CND02170 PE=4 SV=1
245	tr|Q5K7W8|Q5K7W8_CRYNJ	6	0.979	0.55	0.843	0.00297299	0.000497266	0.000427036	0.000597377	0.000392631	0.000424141	0.000634538	Ribosomal protein L13, putative OS=Cryptococcus neoformans var. neoformans serotype D (strain JEC21 / ATCC MYA-565) OX=214684 GN=CNM01020 PE=3 SV=1
246	tr|Q5KEX8|Q5KEX8_CRYNJ	6	0.789	0.52	0.77	0.000408663	6.64153e-05	6.77748e-05	6.50169e-05	5.95171e-05	6.86081e-05	8.13306e-05	40s ribosomal protein s15, putative OS=Cryptococcus neoformans var. neoformans serotype D (strain JEC21 / ATCC MYA-565) OX=214684 GN=CNF03840 PE=3 SV=2
247	tr|Q5KNH2|Q5KNH2_CRYNJ	6	0.964	0.55	0.838	0.00206865	0.00030128	0.000281318	0.000435746	0.000262404	0.000335417	0.000452488	Ribosomal protein S11, putative OS=Cryptococcus neoformans var. neoformans serotype D (strain JEC21 / ATCC MYA-565) OX=214684 GN=CNA06500 PE=3 SV=1
248	sp|P0CP06|NACA_CRYNJ	6	0.78	0.57	0.783	0.00038779	6.69967e-05	5.05214e-05	6.94018e-05	5.97289e-05	4.29656e-05	9.81756e-05	Nascent polypeptide-associated complex subunit alpha OS=Cryptococcus neoformans var. neoformans serotype D (strain JEC21 / ATCC MYA-565) OX=214684 GN=EGD2 PE=3 SV=1
249	tr|Q5KGR6|Q5KGR6_CRYNJ	6	0.971	0.55	0.84	0.00241714	0.000318111	0.000387372	0.000454497	0.000356244	0.000353665	0.000547254	Nucleoside diphosphate kinase OS=Cryptococcus neoformans var. neoformans serotype D (strain JEC21 / ATCC MYA-565) OX=214684 GN=CNE02610 PE=3 SV=1
250	tr|Q5KFJ4|Q5KFJ4_CRYNJ	6	0.867	0.56	0.809	0.000676654	0.000100195	9.77018e-05	0.000132663	8.74607e-05	9.04229e-05	0.00016821	Eukaryotic peptide chain release factor GTP-binding subunit OS=Cryptococcus neoformans var. neoformans serotype D (strain JEC21 / ATCC MYA-565) OX=214684 GN=CNF01540 PE=3 SV=1
251	tr|Q5K9I6|Q5K9I6_CRYNJ	6	0.845	0.52	0.788	0.000577184	9.52029e-05	0.000104912	0.000102564	9.99675e-05	8.70052e-05	8.75325e-05	Nitroreductase domain-containing protein OS=Cryptococcus neoformans var. neoformans serotype D (strain JEC21 / ATCC MYA-565) OX=214684 GN=CNK01800 PE=4 SV=1
252	tr|Q5K9D1|Q5K9D1_CRYNJ	6	0.951	0.55	0.834	0.00163146	0.000233703	0.000256078	0.00025059	0.000231932	0.000259099	0.000400061	Aldehyde reductase i, putative OS=Cryptococcus neoformans var. neoformans serotype D (strain JEC21 / ATCC MYA-565) OX=214684 GN=CNK02370 PE=4 SV=1
253	tr|Q5KEK6|Q5KEK6_CRYNJ	6	0.76	0.57	0.777	0.000349423	4.60763e-05	5.61635e-05	6.59937e-05	4.94669e-05	4.32517e-05	8.84715e-05	Alpha-aminoadipate reductase OS=Cryptococcus neoformans var. neoformans serotype D (strain JEC21 / ATCC MYA-565) OX=214684 GN=CNG00170 PE=3 SV=1
254	sp|P0CR30|SAR1_CRYNJ	6	0.763	0.61	0.791	0.000353974	5.323e-05	6.33965e-05	7.89879e-05	3.33507e-05	2.16089e-05	0.0001034	Small COPII coat GTPase SAR1 OS=Cryptococcus neoformans var. neoformans serotype D (strain JEC21 / ATCC MYA-565) OX=214684 GN=SAR1 PE=3 SV=1
255	tr|Q5KJK0|Q5KJK0_CRYNJ	6	0.806	0.58	0.795	0.000451094	5.62429e-05	8.66336e-05	6.48261e-05	7.55311e-05	4.49943e-05	0.000122866	EF-hand domain-containing protein OS=Cryptococcus neoformans var. neoformans serotype D (strain JEC21 / ATCC MYA-565) OX=214684 GN=CNC06280 PE=4 SV=1
256	tr|Q5K7B4|Q5K7B4_CRYNJ	6	0.867	0.53	0.799	0.000673457	0.000124806	0.000114976	0.000115087	0.000101519	0.00012425	9.28181e-05	Purine nucleotide biosynthesis-related protein, putative OS=Cryptococcus neoformans var. neoformans serotype D (strain JEC21 / ATCC MYA-565) OX=214684 GN=CNN00440 PE=3 SV=1
257	tr|Q5KKV6|Q5KKV6_CRYNJ	6	0.889	0.54	0.81	0.000804632	9.88616e-05	0.000127935	0.000153273	0.000114072	0.000139626	0.000170864	fumarate hydratase OS=Cryptococcus neoformans var. neoformans serotype D (strain JEC21 / ATCC MYA-565) OX=214684 GN=CNC01700 PE=3 SV=1
258	tr|Q5KL89|Q5KL89_CRYNJ	6	0.972	0.55	0.841	0.00244318	0.000378466	0.000298257	0.000493155	0.000348229	0.000368961	0.000556111	Ribosomal protein, putative OS=Cryptococcus neoformans var. neoformans serotype D (strain JEC21 / ATCC MYA-565) OX=214684 GN=CNC00350 PE=3 SV=1
259	tr|Q5KJD4|Q5KJD4_CRYNJ	6	0.986	0.55	0.845	0.00399663	0.000604305	0.00055418	0.000841718	0.000576059	0.000571163	0.0008492	Ribosomal protein L15 OS=Cryptococcus neoformans var. neoformans serotype D (strain JEC21 / ATCC MYA-565) OX=214684 GN=CNC06940 PE=3 SV=1
260	tr|Q5KDV3|Q5KDV3_CRYNJ	6	0.82	0.56	0.793	0.000490762	5.37513e-05	7.46479e-05	7.36791e-05	9.43197e-05	0.000116567	7.77972e-05	Hydroxymethylglutaryl-CoA synthase OS=Cryptococcus neoformans var. neoformans serotype D (strain JEC21 / ATCC MYA-565) OX=214684 GN=CNG02670 PE=3 SV=1
261	tr|Q5KH24|Q5KH24_CRYNJ	6	0.787	0.54	0.776	0.000403259	6.9581e-05	5.76462e-05	7.0816e-05	8.59595e-05	5.65046e-05	6.27515e-05	Nuclear segregation protein Bfr1, putative OS=Cryptococcus neoformans var. neoformans serotype D (strain JEC21 / ATCC MYA-565) OX=214684 GN=CNE01510 PE=4 SV=1
262	tr|Q5KAD2|Q5KAD2_CRYNJ	6	0.28	0.55	0.61	4.31715e-05	5.15413e-06	1.00662e-05	7.44635e-06	6.08745e-06	7.02138e-06	7.39599e-06	Stress-response A/B barrel domain-containing protein OS=Cryptococcus neoformans var. neoformans serotype D (strain JEC21 / ATCC MYA-565) OX=214684 GN=CNJ02120 PE=4 SV=1
263	tr|Q5KCD9|Q5KCD9_CRYNJ	6	0.865	0.53	0.798	0.000663914	0.000100929	8.97576e-05	0.000121857	0.000106297	0.000108051	0.000137022	phosphoserine transaminase OS=Cryptococcus neoformans var. neoformans serotype D (strain JEC21 / ATCC MYA-565) OX=214684 GN=CNH00670 PE=3 SV=1
264	sp|P0CQ34|PURA_CRYNJ	6	0.893	0.57	0.821	0.000830646	0.000123372	0.0001061	0.000202905	0.000111989	0.000113378	0.000172901	Adenylosuccinate synthetase OS=Cryptococcus neoformans var. neoformans serotype D (strain JEC21 / ATCC MYA-565) OX=214684 GN=CNC04750 PE=3 SV=1
265	sp|Q5KPJ5|ILVB_CRYNJ	6	0.797	0.54	0.779	0.000428103	6.19693e-05	6.48715e-05	8.58659e-05	6.62056e-05	6.33549e-05	8.58356e-05	Acetolactate synthase, mitochondrial OS=Cryptococcus neoformans var. neoformans serotype D (strain JEC21 / ATCC MYA-565) OX=214684 GN=ILV2 PE=3 SV=1
266	tr|Q5KKN8|Q5KKN8_CRYNJ	6	0.835	0.51	0.782	0.000539206	8.57616e-05	9.10711e-05	9.98037e-05	8.89774e-05	8.38732e-05	8.97193e-05	Pre-mRNA-processing factor 19 OS=Cryptococcus neoformans var. neoformans serotype D (strain JEC21 / ATCC MYA-565) OX=214684 GN=CNC02380 PE=3 SV=1
267	tr|Q5KI51|Q5KI51_CRYNJ	6	0.88	0.56	0.813	0.000746972	0.000119645	0.000111714	0.000146318	9.88151e-05	9.30936e-05	0.000177387	40S ribosomal protein S21 OS=Cryptococcus neoformans var. neoformans serotype D (strain JEC21 / ATCC MYA-565) OX=214684 GN=CND04200 PE=3 SV=1
268	tr|Q5KJD9|Q5KJD9_CRYNJ	6	0.849	0.52	0.79	0.000592219	0.000102537	9.62759e-05	0.000106869	9.49196e-05	8.75518e-05	0.000104065	Expressed protein OS=Cryptococcus neoformans var. neoformans serotype D (strain JEC21 / ATCC MYA-565) OX=214684 GN=CNC06880 PE=3 SV=1
269	tr|Q5KPW6|Q5KPW6_CRYNJ	6	0.742	0.54	0.761	0.000318424	3.848e-05	5.36598e-05	5.79896e-05	4.91642e-05	4.97733e-05	6.93573e-05	Tyrosine--tRNA ligase OS=Cryptococcus neoformans var. neoformans serotype D (strain JEC21 / ATCC MYA-565) OX=214684 GN=CNA01310 PE=3 SV=2
270	tr|Q5KN48|Q5KN48_CRYNJ	6	0.832	0.52	0.784	0.000529432	7.58164e-05	8.23492e-05	0.000100028	8.70139e-05	8.91238e-05	9.51009e-05	Acetyl-coenzyme A synthetase OS=Cryptococcus neoformans var. neoformans serotype D (strain JEC21 / ATCC MYA-565) OX=214684 GN=CNA07740 PE=3 SV=1
271	tr|Q5KEY3|Q5KEY3_CRYNJ	6	0.781	0.55	0.777	0.000391638	5.39992e-05	7.01408e-05	9.22011e-05	5.16255e-05	5.79602e-05	6.57114e-05	Malic enzyme OS=Cryptococcus neoformans var. neoformans serotype D (strain JEC21 / ATCC MYA-565) OX=214684 GN=CNF03780 PE=3 SV=1
272	tr|Q5KGK2|Q5KGK2_CRYNJ	6	0.826	0.53	0.785	0.000510544	8.3857e-05	7.27132e-05	9.17753e-05	7.66429e-05	8.75894e-05	9.79659e-05	Nucleolar protein 56 OS=Cryptococcus neoformans var. neoformans serotype D (strain JEC21 / ATCC MYA-565) OX=214684 GN=CNE03320 PE=3 SV=1
273	tr|Q5KCG5|Q5KCG5_CRYNJ	6	0.94	0.54	0.827	0.00139011	0.000195297	0.000203571	0.000266694	0.000187206	0.000243888	0.000293458	asparagine synthase (glutamine-hydrolyzing) OS=Cryptococcus neoformans var. neoformans serotype D (strain JEC21 / ATCC MYA-565) OX=214684 GN=CNH00920 PE=4 SV=1
274	tr|Q5KIZ9|Q5KIZ9_CRYNJ	6	0.9	0.57	0.823	0.000888029	0.000119734	0.000151589	0.000205288	0.000151161	8.15809e-05	0.000178676	Importin N-terminal domain-containing protein OS=Cryptococcus neoformans var. neoformans serotype D (strain JEC21 / ATCC MYA-565) OX=214684 GN=CND01160 PE=3 SV=1
275	tr|Q5KE94|Q5KE94_CRYNJ	6	0.808	0.55	0.786	0.000455403	6.98566e-05	7.48541e-05	9.72245e-05	5.40281e-05	6.74618e-05	9.19782e-05	T-complex protein 1 subunit delta OS=Cryptococcus neoformans var. neoformans serotype D (strain JEC21 / ATCC MYA-565) OX=214684 GN=CNG01290 PE=3 SV=1
276	sp|P0CQ72|FAL1_CRYNJ	6	0.804	0.56	0.788	0.000444477	5.79939e-05	6.78735e-05	0.000113401	6.1464e-05	6.42292e-05	7.9516e-05	ATP-dependent RNA helicase FAL1 OS=Cryptococcus neoformans var. neoformans serotype D (strain JEC21 / ATCC MYA-565) OX=214684 GN=FAL1 PE=3 SV=1
277	tr|Q5KH19|Q5KH19_CRYNJ	6	0.844	0.55	0.798	0.000571833	0.000140672	9.01862e-05	7.94431e-05	7.94874e-05	9.14566e-05	9.0587e-05	Glutathione reductase OS=Cryptococcus neoformans var. neoformans serotype D (strain JEC21 / ATCC MYA-565) OX=214684 GN=CNE01560 PE=3 SV=1
278	tr|Q5KJI4|Q5KJI4_CRYNJ	6	0.902	0.57	0.824	0.000904566	0.000152922	9.41395e-05	0.000157509	0.000135905	0.000122867	0.000241224	inositol-3-phosphate synthase OS=Cryptococcus neoformans var. neoformans serotype D (strain JEC21 / ATCC MYA-565) OX=214684 GN=CNC06440 PE=3 SV=1
279	tr|Q5K876|Q5K876_CRYNJ	6	0.782	0.56	0.781	0.000392017	8.60356e-05	6.74969e-05	6.28542e-05	5.1483e-05	4.42239e-05	7.99235e-05	Tubulin beta chain OS=Cryptococcus neoformans var. neoformans serotype D (strain JEC21 / ATCC MYA-565) OX=214684 GN=CNL06670 PE=3 SV=1
280	sp|P0CN50|EIF3E_CRYNJ	6	0.733	0.54	0.758	0.000305134	4.50445e-05	5.61137e-05	5.69414e-05	3.80453e-05	4.42378e-05	6.47514e-05	Eukaryotic translation initiation factor 3 subunit E OS=Cryptococcus neoformans var. neoformans serotype D (strain JEC21 / ATCC MYA-565) OX=214684 GN=INT6 PE=3 SV=1
281	tr|Q5KNJ3|Q5KNJ3_CRYNJ	6	0.824	0.55	0.791	0.000501244	7.65362e-05	6.85788e-05	9.88161e-05	7.85731e-05	6.96114e-05	0.000109129	Tryptophan synthase OS=Cryptococcus neoformans var. neoformans serotype D (strain JEC21 / ATCC MYA-565) OX=214684 GN=CNA06290 PE=3 SV=1
282	tr|Q5KP94|Q5KP94_CRYNJ	6	0.788	0.54	0.776	0.000406208	6.02749e-05	6.29792e-05	6.76171e-05	6.00277e-05	6.40266e-05	9.12829e-05	Eukaryotic initiation factor 4F subunit P130, putative OS=Cryptococcus neoformans var. neoformans serotype D (strain JEC21 / ATCC MYA-565) OX=214684 GN=CNA03740 PE=3 SV=2
283	tr|Q5KLV5|Q5KLV5_CRYNJ	6	0.749	0.55	0.766	0.00032964	4.38026e-05	5.72151e-05	7.32981e-05	4.95026e-05	4.58538e-05	5.99677e-05	Endopeptidase, putative OS=Cryptococcus neoformans var. neoformans serotype D (strain JEC21 / ATCC MYA-565) OX=214684 GN=CNB03930 PE=3 SV=1
284	tr|Q5KAW2|Q5KAW2_CRYNJ	6	0.891	0.53	0.807	0.000816847	0.000115684	0.000133265	0.000158061	0.000130582	0.000120523	0.000158732	Cytoplasm protein, putative OS=Cryptococcus neoformans var. neoformans serotype D (strain JEC21 / ATCC MYA-565) OX=214684 GN=CNJ00260 PE=4 SV=1
285	sp|P0CN42|EIF3A_CRYNJ	6	0.841	0.53	0.79	0.000561264	8.24911e-05	8.19551e-05	0.00011039	0.000101707	8.02434e-05	0.000104478	Eukaryotic translation initiation factor 3 subunit A OS=Cryptococcus neoformans var. neoformans serotype D (strain JEC21 / ATCC MYA-565) OX=214684 GN=TIF32 PE=3 SV=1
286	tr|Q5KDU2|Q5KDU2_CRYNJ	6	0.743	0.57	0.771	0.000320066	5.12253e-05	5.35594e-05	6.45233e-05	4.23913e-05	2.98398e-05	7.85268e-05	Coatomer subunit beta OS=Cryptococcus neoformans var. neoformans serotype D (strain JEC21 / ATCC MYA-565) OX=214684 GN=CNG02780 PE=4 SV=1
287	tr|Q5KDR3|Q5KDR3_CRYNJ	6	0.785	0.54	0.775	0.000399507	7.3695e-05	5.8694e-05	5.65905e-05	6.43988e-05	6.11959e-05	8.49325e-05	Adenylosuccinate lyase OS=Cryptococcus neoformans var. neoformans serotype D (strain JEC21 / ATCC MYA-565) OX=214684 GN=CNG03070 PE=3 SV=1
288	tr|Q5K8I1|Q5K8I1_CRYNJ	6	0.883	0.57	0.818	0.000766858	0.000103941	0.000136711	0.000169993	0.000101087	8.0541e-05	0.000174586	Pyruvate dehydrogenase E1 component subunit beta OS=Cryptococcus neoformans var. neoformans serotype D (strain JEC21 / ATCC MYA-565) OX=214684 GN=CNL05600 PE=4 SV=1
289	tr|Q5K900|Q5K900_CRYNJ	6	0.569	0.54	0.703	0.000147141	2.03885e-05	2.37322e-05	2.85141e-05	2.16595e-05	2.10083e-05	3.18385e-05	U6 snRNA binding protein, putative OS=Cryptococcus neoformans var. neoformans serotype D (strain JEC21 / ATCC MYA-565) OX=214684 GN=CNL03890 PE=3 SV=2
290	tr|Q5KJX0|Q5KJX0_CRYNJ	6	0.594	0.55	0.715	0.000163084	2.69847e-05	2.37167e-05	3.01395e-05	2.17556e-05	2.19651e-05	3.85228e-05	Hydroxymethylglutaryl-CoA synthase OS=Cryptococcus neoformans var. neoformans serotype D (strain JEC21 / ATCC MYA-565) OX=214684 GN=CNC05080 PE=3 SV=1
291	tr|Q5KJ79|Q5KJ79_CRYNJ	6	0.639	0.55	0.73	0.000197623	2.77507e-05	2.61683e-05	4.17297e-05	2.5588e-05	3.86857e-05	3.77004e-05	Expressed protein OS=Cryptococcus neoformans var. neoformans serotype D (strain JEC21 / ATCC MYA-565) OX=214684 GN=CND00340 PE=3 SV=1
292	tr|Q5KGN7|Q5KGN7_CRYNJ	6	0.881	0.54	0.807	0.000752313	0.000104016	0.000108278	0.000128609	0.000115449	0.000127002	0.000168959	GTP-binding nuclear protein OS=Cryptococcus neoformans var. neoformans serotype D (strain JEC21 / ATCC MYA-565) OX=214684 GN=CNE02890 PE=3 SV=2
293	tr|Q5KDS7|Q5KDS7_CRYNJ	6	0.986	0.52	0.835	0.00386733	0.000612308	0.00063501	0.000676816	0.000596108	0.000728444	0.000618639	60S ribosomal protein L24 (L30), putative OS=Cryptococcus neoformans var. neoformans serotype D (strain JEC21 / ATCC MYA-565) OX=214684 GN=CNG02920 PE=3 SV=1
294	tr|Q5KKV1|Q5KKV1_CRYNJ	6	0.469	0.6	0.69	9.7851e-05	1.47927e-05	1.65873e-05	2.30652e-05	9.59118e-06	7.48528e-06	2.63293e-05	Cyclin-dependent kinase 1 OS=Cryptococcus neoformans var. neoformans serotype D (strain JEC21 / ATCC MYA-565) OX=214684 GN=CNC01750 PE=3 SV=1
295	tr|Q5KBW0|Q5KBW0_CRYNJ	6	0.82	0.55	0.79	0.000490873	6.12074e-05	7.5919e-05	9.65966e-05	6.9402e-05	7.47562e-05	0.000112992	Vacuolar proton pump subunit B OS=Cryptococcus neoformans var. neoformans serotype D (strain JEC21 / ATCC MYA-565) OX=214684 GN=CNI01180 PE=3 SV=1
296	tr|Q5KAN4|Q5KAN4_CRYNJ	6	0.879	0.52	0.8	0.000738639	0.000114707	0.000124055	0.000136607	0.00011209	0.000111203	0.000139978	ATP-dependent 6-phosphofructokinase OS=Cryptococcus neoformans var. neoformans serotype D (strain JEC21 / ATCC MYA-565) OX=214684 GN=CNJ01080 PE=3 SV=1
297	tr|Q5KI23|Q5KI23_CRYNJ	6	0.935	0.54	0.825	0.00129837	0.000197605	0.000175875	0.000242526	0.000174942	0.000224214	0.000283204	Structural constituent of ribosome, putative OS=Cryptococcus neoformans var. neoformans serotype D (strain JEC21 / ATCC MYA-565) OX=214684 GN=CND04480 PE=3 SV=2
298	tr|Q5K7V2|Q5K7V2_CRYNJ	6	0.968	0.58	0.849	0.0022499	0.000323695	0.000380026	0.000476489	0.000297932	0.000212819	0.00055894	Hyaluronan/mRNA-binding protein domain-containing protein OS=Cryptococcus neoformans var. neoformans serotype D (strain JEC21 / ATCC MYA-565) OX=214684 GN=CNM01180 PE=4 SV=1
299	tr|Q5KPY7|Q5KPY7_CRYNJ	6	0.777	0.56	0.779	0.000381466	5.15506e-05	5.29918e-05	7.57506e-05	5.41161e-05	5.58922e-05	9.11645e-05	Glycerol-3-phosphate dehydrogenase [NAD(+)] OS=Cryptococcus neoformans var. neoformans serotype D (strain JEC21 / ATCC MYA-565) OX=214684 GN=CNA01100 PE=3 SV=1
300	tr|Q5KKC1|Q5KKC1_CRYNJ	6	0.84	0.54	0.793	0.000556232	9.53044e-05	9.25953e-05	0.000106995	8.24058e-05	6.70778e-05	0.000111854	Cytoplasm protein, putative OS=Cryptococcus neoformans var. neoformans serotype D (strain JEC21 / ATCC MYA-565) OX=214684 GN=CNC03540 PE=4 SV=1
301	tr|Q5KM99|Q5KM99_CRYNJ	6	0.586	0.59	0.725	0.000158227	1.53479e-05	3.78678e-05	3.34786e-05	1.15243e-05	2.78395e-05	3.21686e-05	Regulation of translational elongation-related protein, putative OS=Cryptococcus neoformans var. neoformans serotype D (strain JEC21 / ATCC MYA-565) OX=214684 GN=CNB02430 PE=3 SV=1
302	sp|P0CN44|EIF3B_CRYNJ	6	0.876	0.58	0.819	0.000721722	9.05668e-05	9.51444e-05	0.000188921	9.53454e-05	8.89137e-05	0.000162831	Eukaryotic translation initiation factor 3 subunit B OS=Cryptococcus neoformans var. neoformans serotype D (strain JEC21 / ATCC MYA-565) OX=214684 GN=PRT1 PE=3 SV=1
303	tr|Q5KGW3|Q5KGW3_CRYNJ	6	0.882	0.55	0.811	0.000756573	0.000113315	0.000116753	0.000169755	9.5696e-05	0.000116426	0.000144629	Sugar phosphate phosphatase OS=Cryptococcus neoformans var. neoformans serotype D (strain JEC21 / ATCC MYA-565) OX=214684 GN=CNE02120 PE=3 SV=1
304	tr|Q5KHV7|Q5KHV7_CRYNJ	6	0.918	0.57	0.829	0.0010654	0.000140319	0.000166181	0.000217254	0.000143886	0.000129055	0.000268704	Heat shock protein HSP60, putative OS=Cryptococcus neoformans var. neoformans serotype D (strain JEC21 / ATCC MYA-565) OX=214684 GN=CND05160 PE=4 SV=1
305	tr|Q5KIC5|Q5KIC5_CRYNJ	6	0.966	0.6	0.855	0.00214553	0.000281821	0.000263915	0.000463708	0.000265591	0.000243529	0.000626966	Large ribosomal subunit protein uL15/eL18 domain-containing protein OS=Cryptococcus neoformans var. neoformans serotype D (strain JEC21 / ATCC MYA-565) OX=214684 GN=CND03460 PE=3 SV=1
306	tr|Q5KLS9|Q5KLS9_CRYNJ	6	0.876	0.57	0.815	0.000721461	9.06465e-05	8.85245e-05	9.35767e-05	0.000114309	0.000156993	0.000177411	Mitochondrial import receptor subunit tom40, putative OS=Cryptococcus neoformans var. neoformans serotype D (strain JEC21 / ATCC MYA-565) OX=214684 GN=CNB04190 PE=3 SV=1
307	tr|Q5KCL8|Q5KCL8_CRYNJ	6	0.815	0.57	0.795	0.000474499	7.06658e-05	8.7481e-05	7.13674e-05	5.92169e-05	6.17694e-05	0.000123998	dihydroxy-acid dehydratase OS=Cryptococcus neoformans var. neoformans serotype D (strain JEC21 / ATCC MYA-565) OX=214684 GN=CNH01530 PE=3 SV=1
308	tr|Q5KD10|Q5KD10_CRYNJ	6	0.479	0.67	0.716	0.000101751	1.64737e-05	5.99711e-06	1.44205e-05	1.45977e-05	8.1927e-06	4.20693e-05	Malate synthase OS=Cryptococcus neoformans var. neoformans serotype D (strain JEC21 / ATCC MYA-565) OX=214684 GN=CNH02910 PE=3 SV=1
309	tr|Q5K8U4|Q5K8U4_CRYNJ	6	0.925	0.54	0.822	0.00114334	0.000174924	0.000174233	0.000217736	0.000196787	0.000149326	0.000230333	Cytochrome b-c1 complex subunit 2, mitochondrial OS=Cryptococcus neoformans var. neoformans serotype D (strain JEC21 / ATCC MYA-565) OX=214684 GN=CNL04470 PE=3 SV=2
310	tr|Q5KBW9|Q5KBW9_CRYNJ	6	0.94	0.53	0.823	0.00138076	0.000214901	0.000289757	0.000242124	0.000221078	0.000209897	0.000203	Ribosomal protein L19 OS=Cryptococcus neoformans var. neoformans serotype D (strain JEC21 / ATCC MYA-565) OX=214684 GN=CNI01090 PE=3 SV=1
311	tr|Q5KIZ2|Q5KIZ2_CRYNJ	6	0.68	0.58	0.753	0.000236696	3.1934e-05	3.87279e-05	6.34721e-05	3.2929e-05	2.49571e-05	4.46761e-05	Meiotic recombination-related protein, putative OS=Cryptococcus neoformans var. neoformans serotype D (strain JEC21 / ATCC MYA-565) OX=214684 GN=CND01230 PE=4 SV=1
312	tr|Q5K7H6|Q5K7H6_CRYNJ	6	0.869	0.56	0.81	0.000683954	0.000108182	0.000108677	0.000134089	0.000104256	7.1507e-05	0.000157244	Protein disulfide-isomerase OS=Cryptococcus neoformans var. neoformans serotype D (strain JEC21 / ATCC MYA-565) OX=214684 GN=CNM02410 PE=3 SV=1
313	tr|Q5KLG3|Q5KLG3_CRYNJ	6	0.785	0.54	0.775	0.000400367	6.18131e-05	7.33666e-05	7.74183e-05	5.99242e-05	4.87423e-05	7.91022e-05	Suppressor of initiator codon mutations, putative OS=Cryptococcus neoformans var. neoformans serotype D (strain JEC21 / ATCC MYA-565) OX=214684 GN=CNB05380 PE=3 SV=1
314	tr|Q5KC89|Q5KC89_CRYNJ	6	0.888	0.56	0.816	0.00079914	0.000115011	0.000134838	0.000169178	0.000112511	9.40247e-05	0.000173577	Phosphomannomutase OS=Cryptococcus neoformans var. neoformans serotype D (strain JEC21 / ATCC MYA-565) OX=214684 GN=CNH00170 PE=3 SV=1
315	tr|Q5K973|Q5K973_CRYNJ	6	0.728	0.54	0.756	0.000296588	4.42977e-05	5.10741e-05	4.3412e-05	4.57182e-05	4.68336e-05	6.52522e-05	Glycolipid transfer protein domain-containing protein OS=Cryptococcus neoformans var. neoformans serotype D (strain JEC21 / ATCC MYA-565) OX=214684 GN=CNK02960 PE=4 SV=1
316	tr|Q5KEX5|Q5KEX5_CRYNJ	6	0.715	0.52	0.745	0.000279315	4.36665e-05	5.34154e-05	4.53159e-05	4.63675e-05	4.73652e-05	4.31848e-05	Mitochondrial import inner membrane translocase subunit TIM44 OS=Cryptococcus neoformans var. neoformans serotype D (strain JEC21 / ATCC MYA-565) OX=214684 GN=CNF03880 PE=3 SV=1
317	tr|Q5K7W1|Q5K7W1_CRYNJ	5	0.967	0.54	0.78	0.00181345	0.000320884	0.000460413	0.000346375	0.000295053	0.000390723		ADP/ATP translocase OS=Cryptococcus neoformans var. neoformans serotype D (strain JEC21 / ATCC MYA-565) OX=214684 GN=CNM01090 PE=3 SV=1
318	tr|Q5KAL4|Q5KAL4_CRYNJ	6	0.8	0.55	0.783	0.000434276	6.74204e-05	6.00082e-05	8.27245e-05	5.84987e-05	6.23893e-05	0.000103235	Cytoplasm protein, putative OS=Cryptococcus neoformans var. neoformans serotype D (strain JEC21 / ATCC MYA-565) OX=214684 GN=CNJ01280 PE=4 SV=1
319	sp|P0CM02|LYS4_CRYNJ	6	0.865	0.56	0.808	0.000667194	6.27489e-05	0.000143151	0.000113891	0.000115207	0.00013807	9.41262e-05	Homoaconitase, mitochondrial OS=Cryptococcus neoformans var. neoformans serotype D (strain JEC21 / ATCC MYA-565) OX=214684 GN=LYS4 PE=3 SV=1
320	tr|Q5KDU1|Q5KDU1_CRYNJ	6	0.212	0.6	0.604	3.03065e-05	3.47471e-06	4.50562e-06	9.32689e-06	5.32854e-06	3.51546e-06	4.15528e-06	ATP synthase subunit e, mitochondrial OS=Cryptococcus neoformans var. neoformans serotype D (strain JEC21 / ATCC MYA-565) OX=214684 GN=CNG02790 PE=3 SV=1
321	tr|Q5KH41|Q5KH41_CRYNJ	6	0.761	0.54	0.767	0.000351526	5.86204e-05	6.47483e-05	6.69397e-05	4.77675e-05	4.68546e-05	6.65954e-05	Manganese/iron superoxide dismutase C-terminal domain-containing protein OS=Cryptococcus neoformans var. neoformans serotype D (strain JEC21 / ATCC MYA-565) OX=214684 GN=CNE01360 PE=4 SV=1
322	tr|Q5KDL3|Q5KDL3_CRYNJ	6	0.7	0.55	0.75	0.000259523	3.42706e-05	4.26688e-05	5.53775e-05	4.16001e-05	3.1899e-05	5.37067e-05	Endopeptidase, putative OS=Cryptococcus neoformans var. neoformans serotype D (strain JEC21 / ATCC MYA-565) OX=214684 GN=CNG03550 PE=3 SV=1
323	tr|Q5KCP7|Q5KCP7_CRYNJ	6	0.518	0.53	0.683	0.00011946	1.69878e-05	1.95306e-05	2.20611e-05	2.24307e-05	1.79046e-05	2.05453e-05	Altered inheritance of mitochondria protein 41 OS=Cryptococcus neoformans var. neoformans serotype D (strain JEC21 / ATCC MYA-565) OX=214684 GN=AIM41 PE=3 SV=1
324	tr|Q5KFZ4|Q5KFZ4_CRYNJ	6	0.857	0.56	0.806	0.000624888	7.06893e-05	8.88281e-05	0.00012505	8.28129e-05	0.000110983	0.000146524	glutamate--tRNA ligase OS=Cryptococcus neoformans var. neoformans serotype D (strain JEC21 / ATCC MYA-565) OX=214684 GN=CNF00070 PE=3 SV=1
325	tr|Q5KBK1|Q5KBK1_CRYNJ	6	0.747	0.61	0.786	0.000327107	3.518e-05	5.82683e-05	0.000104662	3.13913e-05	4.44097e-05	5.31952e-05	Expressed protein OS=Cryptococcus neoformans var. neoformans serotype D (strain JEC21 / ATCC MYA-565) OX=214684 GN=CNI02270 PE=4 SV=1
326	tr|Q5KI64|Q5KI64_CRYNJ	6	0.853	0.54	0.798	0.00060814	8.42391e-05	9.73955e-05	0.000103151	9.93903e-05	9.00603e-05	0.000133903	NADH dehydrogenase [ubiquinone] flavoprotein 1, mitochondrial OS=Cryptococcus neoformans var. neoformans serotype D (strain JEC21 / ATCC MYA-565) OX=214684 GN=CND04070 PE=3 SV=2
327	tr|Q5KCH4|Q5KCH4_CRYNJ	6	0.814	0.54	0.785	0.00047254	7.53051e-05	7.53821e-05	9.22725e-05	7.30281e-05	5.74422e-05	9.91099e-05	NADH dehydrogenase 10.5K chain, putative OS=Cryptococcus neoformans var. neoformans serotype D (strain JEC21 / ATCC MYA-565) OX=214684 GN=CNH01030 PE=3 SV=1
328	tr|Q5KJU4|Q5KJU4_CRYNJ	6	0.817	0.56	0.792	0.000482311	5.91189e-05	7.924e-05	0.000107795	6.01576e-05	7.18679e-05	0.000104132	D-arabinitol 2-dehydrogenase, putative OS=Cryptococcus neoformans var. neoformans serotype D (strain JEC21 / ATCC MYA-565) OX=214684 GN=CNC05340 PE=3 SV=1
329	tr|Q5K9K9|Q5K9K9_CRYNJ	6	0.851	0.52	0.79	0.000601665	0.000104319	9.26082e-05	0.000114986	8.64141e-05	0.000102437	0.000100901	NAD(P)-binding domain-containing protein OS=Cryptococcus neoformans var. neoformans serotype D (strain JEC21 / ATCC MYA-565) OX=214684 GN=CNK01610 PE=4 SV=1
330	tr|Q5KEB3|Q5KEB3_CRYNJ	6	0.967	0.54	0.836	0.00218061	0.00031448	0.000369456	0.000444108	0.000329421	0.000303938	0.000419211	thioredoxin-dependent peroxiredoxin OS=Cryptococcus neoformans var. neoformans serotype D (strain JEC21 / ATCC MYA-565) OX=214684 GN=CNG01100 PE=3 SV=1
331	tr|Q5KMR8|Q5KMR8_CRYNJ	6	0.631	0.52	0.717	0.000191447	2.78801e-05	3.47064e-05	3.44745e-05	3.00989e-05	3.28141e-05	3.14727e-05	Glycogen synthase kinase 3, putative OS=Cryptococcus neoformans var. neoformans serotype D (strain JEC21 / ATCC MYA-565) OX=214684 GN=CNB00720 PE=3 SV=1
332	sp|P0CO20|MPG1_CRYNJ	6	0.798	0.59	0.796	0.000428792	5.14048e-05	6.88421e-05	8.68646e-05	5.45056e-05	4.79791e-05	0.000119196	Mannose-1-phosphate guanyltransferase OS=Cryptococcus neoformans var. neoformans serotype D (strain JEC21 / ATCC MYA-565) OX=214684 GN=MPG1 PE=2 SV=1
333	tr|Q5KHZ4|Q5KHZ4_CRYNJ	6	0.834	0.54	0.791	0.000536341	8.4971e-05	8.95375e-05	0.000106044	6.27846e-05	9.69031e-05	9.61015e-05	Importin subunit alpha OS=Cryptococcus neoformans var. neoformans serotype D (strain JEC21 / ATCC MYA-565) OX=214684 GN=CND04770 PE=3 SV=1
334	tr|Q5KNV4|Q5KNV4_CRYNJ	6	0.507	0.57	0.692	0.000114108	1.72399e-05	2.16992e-05	2.4898e-05	1.62573e-05	1.01815e-05	2.38325e-05	NADH dehydrogenase [ubiquinone] 1 alpha subcomplex subunit 1 OS=Cryptococcus neoformans var. neoformans serotype D (strain JEC21 / ATCC MYA-565) OX=214684 GN=CNA05180 PE=3 SV=1
335	tr|Q5K917|Q5K917_CRYNJ	6	0.866	0.55	0.805	0.000669712	8.97452e-05	0.000110852	0.00014497	8.41255e-05	0.000110015	0.000130004	Catalase, putative OS=Cryptococcus neoformans var. neoformans serotype D (strain JEC21 / ATCC MYA-565) OX=214684 GN=CNH03740 PE=3 SV=1
336	tr|Q5KQ60|Q5KQ60_CRYNJ	6	0.601	0.54	0.714	0.000168015	2.77051e-05	2.89009e-05	2.79278e-05	2.88432e-05	1.98215e-05	3.48167e-05	Proteasome regulatory subunit 12, putative OS=Cryptococcus neoformans var. neoformans serotype D (strain JEC21 / ATCC MYA-565) OX=214684 GN=CNA00350 PE=3 SV=1
337	tr|Q5KMF6|Q5KMF6_CRYNJ	6	0.799	0.54	0.78	0.000433515	5.68634e-05	7.95559e-05	8.30405e-05	5.7606e-05	6.96299e-05	8.68197e-05	valine--tRNA ligase OS=Cryptococcus neoformans var. neoformans serotype D (strain JEC21 / ATCC MYA-565) OX=214684 GN=CNB01880 PE=3 SV=1
338	tr|Q5KPM7|Q5KPM7_CRYNJ	6	0.207	0.61	0.606	2.94305e-05	8.58258e-06	2.05026e-06	3.31662e-06	5.46544e-06	6.16845e-06	3.84712e-06	Mitochondrial import inner membrane translocase subunit TIM14 OS=Cryptococcus neoformans var. neoformans serotype D (strain JEC21 / ATCC MYA-565) OX=214684 GN=CNA02230 PE=3 SV=2
339	tr|Q5KI40|Q5KI40_CRYNJ	6	0.807	0.53	0.779	0.000453177	6.98038e-05	9.38384e-05	7.35981e-05	6.59285e-05	8.20302e-05	6.7978e-05	non-specific serine/threonine protein kinase OS=Cryptococcus neoformans var. neoformans serotype D (strain JEC21 / ATCC MYA-565) OX=214684 GN=CND04310 PE=3 SV=1
340	tr|Q5KN70|Q5KN70_CRYNJ	6	0.886	0.53	0.805	0.000784697	0.000113876	0.000139446	0.000150767	0.00012997	0.000113181	0.000137458	D-3-phosphoglycerate dehydrogenase 2, putative OS=Cryptococcus neoformans var. neoformans serotype D (strain JEC21 / ATCC MYA-565) OX=214684 GN=CNA07520 PE=3 SV=1
341	tr|Q5KK99|Q5KK99_CRYNJ	6	0.966	0.55	0.839	0.00215356	0.00028453	0.000314512	0.000428817	0.000300717	0.000341952	0.000483029	40S ribosomal protein S12 OS=Cryptococcus neoformans var. neoformans serotype D (strain JEC21 / ATCC MYA-565) OX=214684 GN=CNC03760 PE=3 SV=1
342	tr|Q5KEX1|Q5KEX1_CRYNJ	6	0.655	0.56	0.738	0.000211666	2.95462e-05	3.28709e-05	4.39753e-05	2.6455e-05	2.78733e-05	5.09455e-05	RNA helicase OS=Cryptococcus neoformans var. neoformans serotype D (strain JEC21 / ATCC MYA-565) OX=214684 GN=CNF03920 PE=4 SV=1
343	tr|Q5KFD1|Q5KFD1_CRYNJ	6	0.526	0.58	0.702	0.000123377	1.3661e-05	2.43752e-05	2.87847e-05	1.66794e-05	1.11964e-05	2.86801e-05	Cyclin-dependent kinases regulatory subunit OS=Cryptococcus neoformans var. neoformans serotype D (strain JEC21 / ATCC MYA-565) OX=214684 GN=CNF02160 PE=3 SV=2
344	tr|Q5KKY5|Q5KKY5_CRYNJ	6	0.949	0.54	0.83	0.0015665	0.000218009	0.000254528	0.000234789	0.000229139	0.000284228	0.000345802	Ribosomal protein S20, putative OS=Cryptococcus neoformans var. neoformans serotype D (strain JEC21 / ATCC MYA-565) OX=214684 GN=CNC01410 PE=3 SV=1
345	tr|Q5KHG0|Q5KHG0_CRYNJ	6	0.77	0.59	0.787	0.000368072	4.0196e-05	5.12297e-05	5.75819e-05	5.42573e-05	5.64331e-05	0.000108375	Transferase, putative OS=Cryptococcus neoformans var. neoformans serotype D (strain JEC21 / ATCC MYA-565) OX=214684 GN=CNE00200 PE=4 SV=1
346	tr|Q5KPW0|Q5KPW0_CRYNJ	6	0.903	0.62	0.841	0.000909976	0.000223124	0.000254689	8.29114e-05	7.53047e-05	8.81979e-05	0.000185749	Expressed protein OS=Cryptococcus neoformans var. neoformans serotype D (strain JEC21 / ATCC MYA-565) OX=214684 GN=CNA01370 PE=4 SV=1
347	tr|Q5KCL1|Q5KCL1_CRYNJ	6	0.711	0.52	0.744	0.000273254	4.82608e-05	4.07743e-05	5.24135e-05	4.34949e-05	4.31047e-05	4.52063e-05	Phosphotransferase OS=Cryptococcus neoformans var. neoformans serotype D (strain JEC21 / ATCC MYA-565) OX=214684 GN=CNH01400 PE=3 SV=1
348	tr|Q5K7K5|Q5K7K5_CRYNJ	6	0.79	0.55	0.78	0.000411721	5.05153e-05	7.3112e-05	9.19685e-05	5.45084e-05	6.58902e-05	7.57263e-05	Protein phosphatase 2 (Formerly 2A), regulatory subunit A OS=Cryptococcus neoformans var. neoformans serotype D (strain JEC21 / ATCC MYA-565) OX=214684 GN=CNM02110 PE=3 SV=1
349	tr|Q5K7S6|Q5K7S6_CRYNJ	6	0.639	0.62	0.753	0.000197917	1.9898e-05	2.31115e-05	2.57849e-05	3.7771e-05	2.54978e-05	6.5854e-05	Long-chain fatty acid transporter, putative OS=Cryptococcus neoformans var. neoformans serotype D (strain JEC21 / ATCC MYA-565) OX=214684 GN=CNM01420 PE=4 SV=1
350	tr|Q5KBI1|Q5KBI1_CRYNJ	6	0.794	0.55	0.781	0.00041982	5.37001e-05	7.94162e-05	8.1027e-05	5.72696e-05	6.22914e-05	8.6116e-05	T-complex protein 1 subunit zeta OS=Cryptococcus neoformans var. neoformans serotype D (strain JEC21 / ATCC MYA-565) OX=214684 GN=CNI02460 PE=3 SV=1
351	tr|Q5KMN3|Q5KMN3_CRYNJ	6	0.733	0.53	0.754	0.000304294	5.05023e-05	3.97669e-05	5.28675e-05	4.64802e-05	5.42568e-05	6.04204e-05	GTPase, putative OS=Cryptococcus neoformans var. neoformans serotype D (strain JEC21 / ATCC MYA-565) OX=214684 GN=CNB01090 PE=3 SV=1
352	tr|Q5KLE4|Q5KLE4_CRYNJ	6	0.796	0.58	0.792	0.000425148	5.70185e-05	8.71425e-05	8.55717e-05	5.59561e-05	3.33718e-05	0.000106088	Coatomer subunit beta' OS=Cryptococcus neoformans var. neoformans serotype D (strain JEC21 / ATCC MYA-565) OX=214684 GN=CNB05570 PE=3 SV=1
353	tr|Q5KG34|Q5KG34_CRYNJ	6	0.525	0.57	0.698	0.000122931	1.97803e-05	1.88671e-05	1.60343e-05	2.18675e-05	3.1705e-05	1.46772e-05	Ribosomal protein/NADH dehydrogenase domain-containing protein OS=Cryptococcus neoformans var. neoformans serotype D (strain JEC21 / ATCC MYA-565) OX=214684 GN=CNE05020 PE=4 SV=1
354	tr|Q5KDZ1|Q5KDZ1_CRYNJ	6	0.737	0.55	0.762	0.000311219	5.77005e-05	4.23941e-05	3.51365e-05	4.64814e-05	6.45609e-05	6.49454e-05	Chaperone, putative OS=Cryptococcus neoformans var. neoformans serotype D (strain JEC21 / ATCC MYA-565) OX=214684 GN=CNG02310 PE=3 SV=1
355	tr|Q5K8R3|Q5K8R3_CRYNJ	6	0.768	0.54	0.769	0.000363616	6.40554e-05	4.28267e-05	5.15367e-05	7.09638e-05	6.29281e-05	7.13054e-05	Carbonic anhydrase OS=Cryptococcus neoformans var. neoformans serotype D (strain JEC21 / ATCC MYA-565) OX=214684 GN=CNL04780 PE=3 SV=2
356	sp|P0CS32|EIF3I_CRYNJ	6	0.879	0.58	0.82	0.000743657	9.71027e-05	0.000124222	0.000134851	9.90857e-05	8.3377e-05	0.000205019	Eukaryotic translation initiation factor 3 subunit I OS=Cryptococcus neoformans var. neoformans serotype D (strain JEC21 / ATCC MYA-565) OX=214684 GN=TIF34 PE=3 SV=1
357	tr|Q5K8Q2|Q5K8Q2_CRYNJ	6	0.847	0.53	0.792	0.000583024	8.36045e-05	9.76751e-05	0.000107158	7.97724e-05	0.000117399	9.74156e-05	Ornithine aminotransferase OS=Cryptococcus neoformans var. neoformans serotype D (strain JEC21 / ATCC MYA-565) OX=214684 GN=CNL04880 PE=3 SV=1
358	tr|Q5K8J0|Q5K8J0_CRYNJ	6	0.856	0.57	0.809	0.000624742	7.81285e-05	9.13351e-05	0.000114208	0.000107997	7.07539e-05	0.000162319	Expressed protein OS=Cryptococcus neoformans var. neoformans serotype D (strain JEC21 / ATCC MYA-565) OX=214684 GN=CNL05510 PE=4 SV=1
359	tr|Q5KHU8|Q5KHU8_CRYNJ	6	0.815	0.54	0.785	0.000474841	6.33753e-05	7.00254e-05	9.41317e-05	8.00754e-05	7.38494e-05	9.33835e-05	mRNA catabolism, nonsense-mediated-related protein, putative OS=Cryptococcus neoformans var. neoformans serotype D (strain JEC21 / ATCC MYA-565) OX=214684 GN=CND05240 PE=4 SV=1
360	tr|Q5K728|Q5K728_CRYNJ	6	0.47	0.56	0.677	9.83748e-05	1.24355e-05	2.14627e-05	9.81206e-06	1.67509e-05	2.0264e-05	1.76497e-05	Cytochrome c oxidase subunit 8, mitochondrial OS=Cryptococcus neoformans var. neoformans serotype D (strain JEC21 / ATCC MYA-565) OX=214684 GN=CNN01330 PE=3 SV=2
361	tr|Q5KJI8|Q5KJI8_CRYNJ	6	0.82	0.54	0.787	0.000491215	7.71299e-05	6.18545e-05	9.26579e-05	8.33541e-05	7.34298e-05	0.000102788	histidine--tRNA ligase OS=Cryptococcus neoformans var. neoformans serotype D (strain JEC21 / ATCC MYA-565) OX=214684 GN=CNC06400 PE=4 SV=1
362	tr|Q5KAX0|Q5KAX0_CRYNJ	6	0.816	0.56	0.792	0.000478595	7.02325e-05	6.62057e-05	9.09411e-05	7.92776e-05	5.9364e-05	0.000112575	Nucleoside diphosphate kinase OS=Cryptococcus neoformans var. neoformans serotype D (strain JEC21 / ATCC MYA-565) OX=214684 GN=CNJ00180 PE=3 SV=2
363	tr|Q5KK47|Q5KK47_CRYNJ	6	0.795	0.54	0.778	0.000421712	7.57154e-05	7.95337e-05	6.93917e-05	5.83064e-05	5.56325e-05	8.31321e-05	PUM-HD domain-containing protein OS=Cryptococcus neoformans var. neoformans serotype D (strain JEC21 / ATCC MYA-565) OX=214684 GN=CNC04280 PE=4 SV=1
364	tr|Q5KG36|Q5KG36_CRYNJ	6	0.694	0.54	0.745	0.000253236	3.98476e-05	3.3716e-05	4.2191e-05	4.55385e-05	3.65668e-05	5.53759e-05	Triosephosphate isomerase OS=Cryptococcus neoformans var. neoformans serotype D (strain JEC21 / ATCC MYA-565) OX=214684 GN=CNE05000 PE=3 SV=1
365	tr|Q5KJ40|Q5KJ40_CRYNJ	6	0.928	0.53	0.819	0.00118432	0.000182312	0.000171651	0.000214095	0.000185155	0.000195458	0.000235646	Peptidase M24 domain-containing protein OS=Cryptococcus neoformans var. neoformans serotype D (strain JEC21 / ATCC MYA-565) OX=214684 GN=CND00750 PE=3 SV=1
366	tr|Q5KLE7|Q5KLE7_CRYNJ	6	0.576	0.53	0.702	0.000151745	3.21822e-05	2.60584e-05	2.30501e-05	2.15259e-05	2.43412e-05	2.45872e-05	Proteasome subunit alpha type OS=Cryptococcus neoformans var. neoformans serotype D (strain JEC21 / ATCC MYA-565) OX=214684 GN=CNB05540 PE=3 SV=1
367	sp|P0CO08|SYF1_CRYNJ	6	0.551	0.57	0.707	0.000136426	2.05881e-05	2.58654e-05	3.11189e-05	1.26384e-05	1.83806e-05	2.78351e-05	Pre-mRNA-splicing factor SYF1 OS=Cryptococcus neoformans var. neoformans serotype D (strain JEC21 / ATCC MYA-565) OX=214684 GN=SYF1 PE=3 SV=1
368	sp|P0CN32|EFGM_CRYNJ	6	0.765	0.54	0.768	0.000357612	4.5194e-05	6.52235e-05	6.39341e-05	5.37433e-05	5.79598e-05	7.15574e-05	Elongation factor G, mitochondrial OS=Cryptococcus neoformans var. neoformans serotype D (strain JEC21 / ATCC MYA-565) OX=214684 GN=MEF1 PE=3 SV=1
369	tr|Q5KHT0|Q5KHT0_CRYNJ	6	0.896	0.58	0.825	0.000856225	0.000154469	0.00011802	0.000107518	0.000186381	0.000212765	7.70712e-05	Eukaryotic translation initiation factor 5A OS=Cryptococcus neoformans var. neoformans serotype D (strain JEC21 / ATCC MYA-565) OX=214684 GN=CND05400 PE=3 SV=1
370	sp|P0CR82|TCTP_CRYNJ	6	0.882	0.59	0.824	0.00075787	9.34412e-05	9.50209e-05	0.000150376	9.30632e-05	0.000110237	0.000215732	Translationally-controlled tumor protein homolog OS=Cryptococcus neoformans var. neoformans serotype D (strain JEC21 / ATCC MYA-565) OX=214684 GN=CNM01460 PE=3 SV=1
371	tr|Q5KJV1|Q5KJV1_CRYNJ	6	0.824	0.55	0.791	0.000502173	6.89994e-05	9.92572e-05	9.48037e-05	6.13304e-05	6.75455e-05	0.000110237	YHM1, putative OS=Cryptococcus neoformans var. neoformans serotype D (strain JEC21 / ATCC MYA-565) OX=214684 GN=CNC05270 PE=3 SV=1
372	tr|Q5KKF3|Q5KKF3_CRYNJ	6	0.832	0.56	0.797	0.000529523	6.64399e-05	8.26591e-05	0.000124885	8.96994e-05	6.7248e-05	9.85914e-05	Cap binding protein, putative OS=Cryptococcus neoformans var. neoformans serotype D (strain JEC21 / ATCC MYA-565) OX=214684 GN=CNC03200 PE=3 SV=1
373	tr|Q5KBT5|Q5KBT5_CRYNJ	6	0.591	0.56	0.717	0.000160933	2.22303e-05	2.13412e-05	3.05299e-05	2.97512e-05	1.92105e-05	3.78699e-05	Vesicular-fusion protein, putative OS=Cryptococcus neoformans var. neoformans serotype D (strain JEC21 / ATCC MYA-565) OX=214684 GN=CNI01470 PE=3 SV=1
374	tr|Q5KCU2|Q5KCU2_CRYNJ	6	0.648	0.6	0.749	0.000205416	3.58516e-05	4.46222e-05	5.41678e-05	3.56264e-05	2.1739e-05	1.34088e-05	Complex I-B15 OS=Cryptococcus neoformans var. neoformans serotype D (strain JEC21 / ATCC MYA-565) OX=214684 GN=CNH02250 PE=4 SV=2
375	tr|Q5KA27|Q5KA27_CRYNJ	6	0.668	0.57	0.746	0.00022496	2.8006e-05	3.79879e-05	4.96262e-05	3.50539e-05	2.30267e-05	5.12595e-05	ATPase, putative OS=Cryptococcus neoformans var. neoformans serotype D (strain JEC21 / ATCC MYA-565) OX=214684 GN=CNJ03290 PE=3 SV=1
376	tr|Q5KIV1|Q5KIV1_CRYNJ	6	0.739	0.54	0.76	0.000313461	4.15384e-05	5.32194e-05	5.98771e-05	4.8716e-05	4.29615e-05	6.71486e-05	Proteasome subunit alpha type OS=Cryptococcus neoformans var. neoformans serotype D (strain JEC21 / ATCC MYA-565) OX=214684 GN=CND01660 PE=3 SV=1
377	tr|Q5KD58|Q5KD58_CRYNJ	6	0.727	0.55	0.759	0.000295183	3.71253e-05	4.93852e-05	5.95302e-05	4.27068e-05	3.97176e-05	6.67177e-05	Alpha,alpha-trehalose-phosphate synthase (UDP-forming), putative OS=Cryptococcus neoformans var. neoformans serotype D (strain JEC21 / ATCC MYA-565) OX=214684 GN=CNH03390 PE=4 SV=1
378	tr|Q5KGT2|Q5KGT2_CRYNJ	6	0.815	0.57	0.795	0.000475838	5.86919e-05	0.000109695	6.47975e-05	0.000112771	5.74894e-05	7.23929e-05	La ribonucleoprotein, putative OS=Cryptococcus neoformans var. neoformans serotype D (strain JEC21 / ATCC MYA-565) OX=214684 GN=CNE02440 PE=4 SV=2
379	tr|Q5KDR0|Q5KDR0_CRYNJ	6	0.798	0.53	0.776	0.000429555	6.35982e-05	7.19942e-05	7.05399e-05	7.09095e-05	8.84955e-05	6.40175e-05	malate dehydrogenase OS=Cryptococcus neoformans var. neoformans serotype D (strain JEC21 / ATCC MYA-565) OX=214684 GN=CNG03100 PE=3 SV=1
380	tr|Q5KGH9|Q5KGH9_CRYNJ	6	0.885	0.63	0.838	0.000780425	5.2885e-05	8.32019e-05	0.000243645	0.00018612	6.55681e-05	0.000149005	D-lactaldehyde dehydrogenase, putative OS=Cryptococcus neoformans var. neoformans serotype D (strain JEC21 / ATCC MYA-565) OX=214684 GN=CNE03540 PE=3 SV=1
381	tr|Q5KLI4|Q5KLI4_CRYNJ	6	0.675	0.53	0.735	0.000231649	3.46587e-05	4.14688e-05	4.20994e-05	3.71847e-05	3.01837e-05	4.60539e-05	ATPase, putative OS=Cryptococcus neoformans var. neoformans serotype D (strain JEC21 / ATCC MYA-565) OX=214684 GN=CNB05140 PE=3 SV=1
382	tr|Q5KG77|Q5KG77_CRYNJ	6	0.601	0.58	0.727	0.000168472	2.49369e-05	2.56326e-05	4.19879e-05	1.40053e-05	2.84065e-05	3.3503e-05	Cytoplasm protein, putative OS=Cryptococcus neoformans var. neoformans serotype D (strain JEC21 / ATCC MYA-565) OX=214684 GN=CNE04580 PE=3 SV=1
383	tr|Q5KM39|Q5KM39_CRYNJ	6	0.757	0.55	0.769	0.00034473	4.69722e-05	4.92626e-05	6.42425e-05	4.54544e-05	6.44895e-05	7.43088e-05	Sterol 24-C-methyltransferase, putative OS=Cryptococcus neoformans var. neoformans serotype D (strain JEC21 / ATCC MYA-565) OX=214684 GN=CNB03100 PE=3 SV=1
384	sp|P0CS95|PYRE_CRYNJ	6	0.724	0.54	0.755	0.000290757	4.46575e-05	4.33453e-05	4.90822e-05	4.3062e-05	4.32443e-05	6.73655e-05	Orotate phosphoribosyltransferase OS=Cryptococcus neoformans var. neoformans serotype D (strain JEC21 / ATCC MYA-565) OX=214684 GN=URA5 PE=3 SV=1
385	tr|Q5KG91|Q5KG91_CRYNJ	6	0.859	0.55	0.803	0.000638178	8.74231e-05	0.000103556	0.000119588	8.37722e-05	9.65442e-05	0.000147295	Nucleosome assembly protein I, putative OS=Cryptococcus neoformans var. neoformans serotype D (strain JEC21 / ATCC MYA-565) OX=214684 GN=CNE04440 PE=3 SV=1
386	tr|Q5KBD4|Q5KBD4_CRYNJ	6	0.719	0.54	0.753	0.000284615	4.08373e-05	4.83089e-05	4.98386e-05	3.7158e-05	4.67879e-05	6.16846e-05	homoserine kinase OS=Cryptococcus neoformans var. neoformans serotype D (strain JEC21 / ATCC MYA-565) OX=214684 GN=CNI02930 PE=3 SV=1
387	tr|Q5KQ34|Q5KQ34_CRYNJ	6	0.849	0.53	0.793	0.000593228	8.35972e-05	9.30384e-05	0.000101829	9.49027e-05	9.73992e-05	0.000122461	protein disulfide-isomerase OS=Cryptococcus neoformans var. neoformans serotype D (strain JEC21 / ATCC MYA-565) OX=214684 GN=CNA00620 PE=3 SV=1
388	tr|Q5KK07|Q5KK07_CRYNJ	6	0.704	0.55	0.751	0.000264985	3.05524e-05	3.83118e-05	4.93278e-05	4.14445e-05	4.42669e-05	6.10821e-05	Amidophosphoribosyltransferase OS=Cryptococcus neoformans var. neoformans serotype D (strain JEC21 / ATCC MYA-565) OX=214684 GN=CNC04700 PE=3 SV=1
389	tr|Q5KLL4|Q5KLL4_CRYNJ	6	0.717	0.56	0.759	0.00028144	3.94555e-05	4.59533e-05	6.24017e-05	4.19608e-05	2.99915e-05	6.16775e-05	Proteasome subunit alpha type OS=Cryptococcus neoformans var. neoformans serotype D (strain JEC21 / ATCC MYA-565) OX=214684 GN=CNB04850 PE=3 SV=1
390	tr|Q5KEZ0|Q5KEZ0_CRYNJ	6	0.653	0.54	0.731	0.000209891	3.01626e-05	2.77205e-05	3.2336e-05	3.97663e-05	3.76942e-05	4.22113e-05	Methylenetetrahydrofolate dehydrogenase (NAD+), putative OS=Cryptococcus neoformans var. neoformans serotype D (strain JEC21 / ATCC MYA-565) OX=214684 GN=CNF03710 PE=4 SV=1
391	sp|P0CQ36|PUR6_CRYNJ	6	0.797	0.55	0.782	0.000426767	5.43672e-05	6.19898e-05	8.78402e-05	7.02484e-05	6.40247e-05	8.82964e-05	Phosphoribosylaminoimidazole carboxylase OS=Cryptococcus neoformans var. neoformans serotype D (strain JEC21 / ATCC MYA-565) OX=214684 GN=ADE2 PE=3 SV=1
392	tr|Q5KHJ2|Q5KHJ2_CRYNJ	6	0.84	0.53	0.79	0.00055572	8.29786e-05	9.12165e-05	9.61903e-05	9.25855e-05	7.83753e-05	0.000114374	Saccharopine dehydrogenase [NAD(+), L-lysine-forming] OS=Cryptococcus neoformans var. neoformans serotype D (strain JEC21 / ATCC MYA-565) OX=214684 GN=CND06290 PE=3 SV=1
393	tr|Q5KJM3|Q5KJM3_CRYNJ	4	0.238	0.54	0.482	2.33272e-05	4.22312e-06	6.83794e-06		6.1101e-06	6.15605e-06		AMP-activated protein kinase glycogen-binding domain-containing protein OS=Cryptococcus neoformans var. neoformans serotype D (strain JEC21 / ATCC MYA-565) OX=214684 GN=CNC06020 PE=4 SV=2
394	tr|Q5KK44|Q5KK44_CRYNJ	6	0.646	0.59	0.745	0.000204013	2.28921e-05	3.37277e-05	5.05152e-05	2.77451e-05	1.86445e-05	5.04886e-05	Glycerol-3-phosphate dehydrogenase OS=Cryptococcus neoformans var. neoformans serotype D (strain JEC21 / ATCC MYA-565) OX=214684 GN=CNC04310 PE=3 SV=1
395	tr|Q5KMP3|Q5KMP3_CRYNJ	6	0.861	0.58	0.814	0.000645761	7.83e-05	8.81546e-05	0.000133103	7.61259e-05	9.87816e-05	0.000171296	dihydrolipoyllysine-residue succinyltransferase OS=Cryptococcus neoformans var. neoformans serotype D (strain JEC21 / ATCC MYA-565) OX=214684 GN=CNB00990 PE=3 SV=1
396	tr|Q5K7P1|Q5K7P1_CRYNJ	6	0.8	0.57	0.79	0.000433981	4.48488e-05	6.07539e-05	0.000101097	6.4225e-05	6.14835e-05	0.000101572	26S proteasome regulatory subunit RPN2 OS=Cryptococcus neoformans var. neoformans serotype D (strain JEC21 / ATCC MYA-565) OX=214684 GN=CNM01760 PE=3 SV=1
397	tr|Q5K7R3|Q5K7R3_CRYNJ	6	0.67	0.53	0.733	0.000227066	3.23732e-05	3.32515e-05	4.15795e-05	3.75862e-05	3.80578e-05	4.42182e-05	Endopeptidase, putative OS=Cryptococcus neoformans var. neoformans serotype D (strain JEC21 / ATCC MYA-565) OX=214684 GN=CNM01550 PE=3 SV=1
398	tr|Q5KG75|Q5KG75_CRYNJ	6	0.671	0.54	0.737	0.000227904	3.07753e-05	3.9162e-05	4.84954e-05	3.27697e-05	3.29566e-05	4.37448e-05	Leukotriene-A4 hydrolase, putative OS=Cryptococcus neoformans var. neoformans serotype D (strain JEC21 / ATCC MYA-565) OX=214684 GN=CNE04600 PE=3 SV=1
399	sp|P0CQ52|SNU13_CRYNJ	6	0.784	0.57	0.785	0.000396358	4.057e-05	5.75604e-05	6.93075e-05	6.25965e-05	6.15636e-05	0.00010476	13 kDa ribonucleoprotein-associated protein OS=Cryptococcus neoformans var. neoformans serotype D (strain JEC21 / ATCC MYA-565) OX=214684 GN=SNU13 PE=3 SV=1
400	tr|Q5KIJ9|Q5KIJ9_CRYNJ	6	0.518	0.63	0.716	0.000119278	1.53038e-05	1.24942e-05	3.74207e-05	1.79511e-05	7.31876e-06	2.87891e-05	Replication protein A subunit OS=Cryptococcus neoformans var. neoformans serotype D (strain JEC21 / ATCC MYA-565) OX=214684 GN=CND02690 PE=3 SV=2
401	tr|Q5KQ94|Q5KQ94_CRYNJ	6	0.779	0.69	0.823	0.000386375	3.98291e-05	3.98783e-05	5.97257e-05	3.54087e-05	3.12334e-05	0.0001803	Prohibitin OS=Cryptococcus neoformans var. neoformans serotype D (strain JEC21 / ATCC MYA-565) OX=214684 GN=CNA00070 PE=3 SV=1
402	tr|Q5KGN0|Q5KGN0_CRYNJ	6	0.56	0.62	0.727	0.000142009	1.92545e-05	2.30558e-05	2.12544e-05	1.20065e-05	1.70633e-05	4.93745e-05	Cytoskeleton assembly control protein OS=Cryptococcus neoformans var. neoformans serotype D (strain JEC21 / ATCC MYA-565) OX=214684 GN=CNE03040 PE=3 SV=1
403	tr|Q5KFM3|Q5KFM3_CRYNJ	6	0.823	0.54	0.788	0.000498606	6.80278e-05	7.47076e-05	9.25583e-05	8.21941e-05	7.18776e-05	0.00010924	Thioredoxin reductase OS=Cryptococcus neoformans var. neoformans serotype D (strain JEC21 / ATCC MYA-565) OX=214684 GN=CNF01260 PE=3 SV=1
404	tr|Q5KKU9|Q5KKU9_CRYNJ	6	0.505	0.6	0.702	0.000113486	1.45149e-05	2.67802e-05	2.91075e-05	1.18537e-05	8.91043e-06	2.23195e-05	U6 snRNA-associated Sm-like protein LSm2 OS=Cryptococcus neoformans var. neoformans serotype D (strain JEC21 / ATCC MYA-565) OX=214684 GN=CNC01770 PE=3 SV=2
405	tr|Q5KLA1|Q5KLA1_CRYNJ	6	0.777	0.53	0.769	0.000381897	5.67361e-05	6.49304e-05	7.43688e-05	5.70654e-05	5.4265e-05	7.45316e-05	CTP synthase OS=Cryptococcus neoformans var. neoformans serotype D (strain JEC21 / ATCC MYA-565) OX=214684 GN=CNC00220 PE=3 SV=1
406	tr|Q5KMX2|Q5KMX2_CRYNJ	6	0.641	0.55	0.73	0.000199354	3.22269e-05	2.58111e-05	3.6008e-05	3.57396e-05	2.55096e-05	4.40588e-05	Small nuclear ribonucleoprotein Sm D1 OS=Cryptococcus neoformans var. neoformans serotype D (strain JEC21 / ATCC MYA-565) OX=214684 GN=CNB00200 PE=3 SV=2
407	tr|Q5KID2|Q5KID2_CRYNJ	6	0.587	0.57	0.719	0.000158337	2.05679e-05	2.58067e-05	3.37541e-05	1.99865e-05	1.85422e-05	3.96795e-05	6-phosphogluconolactonase OS=Cryptococcus neoformans var. neoformans serotype D (strain JEC21 / ATCC MYA-565) OX=214684 GN=CND03390 PE=3 SV=1
408	tr|Q5KK90|Q5KK90_CRYNJ	6	0.872	0.54	0.804	0.00070062	0.000139549	0.000115281	0.000122658	0.000121543	8.05756e-05	0.000121014	phenylalanine--tRNA ligase OS=Cryptococcus neoformans var. neoformans serotype D (strain JEC21 / ATCC MYA-565) OX=214684 GN=CNC03850 PE=3 SV=1
409	tr|Q5KGE4|Q5KGE4_CRYNJ	6	0.543	0.58	0.708	0.000132248	1.53073e-05	1.95887e-05	2.33632e-05	1.81422e-05	1.92133e-05	3.6633e-05	Expressed protein OS=Cryptococcus neoformans var. neoformans serotype D (strain JEC21 / ATCC MYA-565) OX=214684 GN=CNE03910 PE=4 SV=2
410	tr|Q5KAB8|Q5KAB8_CRYNJ	6	0.813	0.56	0.791	0.000471209	7.62898e-05	5.49502e-05	0.000100482	7.51946e-05	6.21986e-05	0.000102094	phenylalanine--tRNA ligase OS=Cryptococcus neoformans var. neoformans serotype D (strain JEC21 / ATCC MYA-565) OX=214684 GN=CNJ02270 PE=3 SV=1
411	tr|Q5KPN7|Q5KPN7_CRYNJ	6	0.683	0.54	0.741	0.000240677	3.33637e-05	4.87573e-05	4.54101e-05	3.6827e-05	3.24749e-05	4.38439e-05	Multidrug resistance protein, putative OS=Cryptococcus neoformans var. neoformans serotype D (strain JEC21 / ATCC MYA-565) OX=214684 GN=CNA02100 PE=3 SV=1
412	tr|Q5KJK9|Q5KJK9_CRYNJ	6	0.934	0.57	0.835	0.00127259	0.000225256	0.000285731	0.000266925	0.000155201	0.000120001	0.000219476	CipC protein OS=Cryptococcus neoformans var. neoformans serotype D (strain JEC21 / ATCC MYA-565) OX=214684 GN=CNC06180 PE=4 SV=2
413	sp|P0CM22|ARO1_CRYNJ	6	0.778	0.55	0.776	0.000383648	6.42069e-05	7.43457e-05	8.31698e-05	5.18767e-05	4.20076e-05	6.80409e-05	Pentafunctional AROM polypeptide OS=Cryptococcus neoformans var. neoformans serotype D (strain JEC21 / ATCC MYA-565) OX=214684 GN=CNB01990 PE=3 SV=1
414	tr|Q5KIW5|Q5KIW5_CRYNJ	6	0.604	0.54	0.715	0.000170617	2.32758e-05	2.51382e-05	3.09532e-05	2.47786e-05	3.47955e-05	3.16759e-05	ATP phosphoribosyltransferase OS=Cryptococcus neoformans var. neoformans serotype D (strain JEC21 / ATCC MYA-565) OX=214684 GN=CND01510 PE=3 SV=1
415	tr|Q5KFT4|Q5KFT4_CRYNJ	6	0.914	0.54	0.818	0.00102207	0.000141338	0.000169564	0.000207224	0.000168421	0.00013592	0.000199601	quinol--cytochrome-c reductase OS=Cryptococcus neoformans var. neoformans serotype D (strain JEC21 / ATCC MYA-565) OX=214684 GN=CNF00630 PE=4 SV=1
416	tr|Q5KJV0|Q5KJV0_CRYNJ	6	0.75	0.53	0.76	0.000331595	5.92868e-05	4.27135e-05	5.18343e-05	5.75584e-05	5.41591e-05	6.60432e-05	acetyl-CoA C-acetyltransferase OS=Cryptococcus neoformans var. neoformans serotype D (strain JEC21 / ATCC MYA-565) OX=214684 GN=CNC05280 PE=3 SV=1
417	sp|P0CR18|RPIA_CRYNJ	6	0.869	0.52	0.796	0.000682842	0.000104057	0.000119513	0.000121851	9.67016e-05	0.00011411	0.00012661	Ribose-5-phosphate isomerase OS=Cryptococcus neoformans var. neoformans serotype D (strain JEC21 / ATCC MYA-565) OX=214684 GN=RKI1 PE=3 SV=1
418	tr|Q5KCA3|Q5KCA3_CRYNJ	6	0.474	0.54	0.671	9.99075e-05	1.34e-05	1.71391e-05	2.13991e-05	1.56583e-05	1.51264e-05	1.71847e-05	ribose-phosphate diphosphokinase OS=Cryptococcus neoformans var. neoformans serotype D (strain JEC21 / ATCC MYA-565) OX=214684 GN=CNH00330 PE=3 SV=1
419	tr|Q5KDJ7|Q5KDJ7_CRYNJ	6	0.979	0.57	0.85	0.00298329	0.000424692	0.000407772	0.000656074	0.000379098	0.000380536	0.00073512	40S ribosomal protein S8 OS=Cryptococcus neoformans var. neoformans serotype D (strain JEC21 / ATCC MYA-565) OX=214684 GN=CNG03720 PE=3 SV=1
420	tr|Q5KCA4|Q5KCA4_CRYNJ	6	0.787	0.55	0.779	0.000403013	5.03887e-05	6.17179e-05	7.48221e-05	6.37738e-05	6.11589e-05	9.11519e-05	Eukaryotic translation initiation factor 2A OS=Cryptococcus neoformans var. neoformans serotype D (strain JEC21 / ATCC MYA-565) OX=214684 GN=CNH00340 PE=3 SV=1
421	tr|Q5KPK3|Q5KPK3_CRYNJ	6	0.594	0.55	0.715	0.000163566	2.6089e-05	2.63525e-05	3.44907e-05	2.34264e-05	1.97469e-05	3.3461e-05	RRM domain-containing protein OS=Cryptococcus neoformans var. neoformans serotype D (strain JEC21 / ATCC MYA-565) OX=214684 GN=CNA02490 PE=4 SV=1
422	tr|Q5KNR5|Q5KNR5_CRYNJ	6	0.622	0.56	0.727	0.000184195	3.53237e-05	4.26568e-05	2.67916e-05	2.23119e-05	3.31591e-05	2.39522e-05	NADH dehydrogenase (Ubiquinone) 1 alpha subcomplex 6 OS=Cryptococcus neoformans var. neoformans serotype D (strain JEC21 / ATCC MYA-565) OX=214684 GN=CNA05580 PE=3 SV=1
423	tr|Q5KMM7|Q5KMM7_CRYNJ	6	0.741	0.56	0.767	0.00031641	3.72592e-05	4.95194e-05	7.2398e-05	4.64564e-05	4.27049e-05	6.80718e-05	threonine synthase OS=Cryptococcus neoformans var. neoformans serotype D (strain JEC21 / ATCC MYA-565) OX=214684 GN=CNB01150 PE=3 SV=1
424	sp|P0CR98|TIM10_CRYNJ	6	0.726	0.53	0.752	0.00029491	4.50637e-05	5.82095e-05	5.4591e-05	4.48156e-05	4.16797e-05	5.05503e-05	Mitochondrial import inner membrane translocase subunit TIM10 OS=Cryptococcus neoformans var. neoformans serotype D (strain JEC21 / ATCC MYA-565) OX=214684 GN=TIM10 PE=3 SV=1
425	tr|Q5KJ08|Q5KJ08_CRYNJ	6	0.781	0.54	0.774	0.000391858	5.2607e-05	6.80507e-05	8.349e-05	6.42315e-05	5.73049e-05	6.61735e-05	NADH dehydrogenase (Ubiquinone), putative OS=Cryptococcus neoformans var. neoformans serotype D (strain JEC21 / ATCC MYA-565) OX=214684 GN=CND01070 PE=4 SV=1
426	tr|Q5K7Y6|Q5K7Y6_CRYNJ	6	0.906	0.53	0.812	0.000937147	0.000151421	0.000125607	0.00015541	0.000148825	0.000178418	0.000177466	Expressed protein OS=Cryptococcus neoformans var. neoformans serotype D (strain JEC21 / ATCC MYA-565) OX=214684 GN=CNM00840 PE=4 SV=1
427	sp|P0CR72|SPT6_CRYNJ	6	0.486	0.59	0.692	0.000104811	1.27512e-05	1.56277e-05	2.81571e-05	1.20461e-05	1.33054e-05	2.29236e-05	Transcription elongation factor SPT6 OS=Cryptococcus neoformans var. neoformans serotype D (strain JEC21 / ATCC MYA-565) OX=214684 GN=SPT6 PE=3 SV=1
428	tr|Q5KHU5|Q5KHU5_CRYNJ	6	0.407	0.59	0.666	7.59247e-05	8.53661e-06	1.4414e-05	1.5853e-05	1.22593e-05	5.54902e-06	1.93127e-05	Carboxypeptidase D OS=Cryptococcus neoformans var. neoformans serotype D (strain JEC21 / ATCC MYA-565) OX=214684 GN=CND05270 PE=4 SV=1
429	tr|Q5K8B0|Q5K8B0_CRYNJ	6	0.618	0.61	0.743	0.000180909	2.44083e-05	2.17466e-05	5.79223e-05	2.16933e-05	1.8006e-05	3.71323e-05	Catalase OS=Cryptococcus neoformans var. neoformans serotype D (strain JEC21 / ATCC MYA-565) OX=214684 GN=CNL06340 PE=3 SV=1
430	tr|Q5KLQ2|Q5KLQ2_CRYNJ	6	0.808	0.52	0.776	0.000455396	6.70019e-05	7.20753e-05	7.39399e-05	8.35513e-05	7.35908e-05	8.52365e-05	Expressed protein OS=Cryptococcus neoformans var. neoformans serotype D (strain JEC21 / ATCC MYA-565) OX=214684 GN=CNB04470 PE=4 SV=1
431	tr|Q5KIM3|Q5KIM3_CRYNJ	6	0.889	0.55	0.813	0.000803323	0.000122243	9.31563e-05	0.000129264	0.000132884	0.000154134	0.000171642	Acetyltransferase component of pyruvate dehydrogenase complex OS=Cryptococcus neoformans var. neoformans serotype D (strain JEC21 / ATCC MYA-565) OX=214684 GN=CND02450 PE=3 SV=1
432	tr|Q5KB78|Q5KB78_CRYNJ	6	0.753	0.55	0.768	0.000336422	4.74119e-05	4.01863e-05	6.08901e-05	6.2034e-05	7.29597e-05	5.29398e-05	Voltage-gated potassium channel beta-2 subunit, putative OS=Cryptococcus neoformans var. neoformans serotype D (strain JEC21 / ATCC MYA-565) OX=214684 GN=CNI03480 PE=3 SV=1
433	tr|Q5KDM1|Q5KDM1_CRYNJ	6	0.739	0.53	0.756	0.000313594	4.81721e-05	5.99296e-05	6.08969e-05	4.11425e-05	4.97389e-05	5.37139e-05	Succinate dehydrogenase [ubiquinone] iron-sulfur subunit, mitochondrial OS=Cryptococcus neoformans var. neoformans serotype D (strain JEC21 / ATCC MYA-565) OX=214684 GN=CNG03480 PE=3 SV=1
434	tr|Q5KHK8|Q5KHK8_CRYNJ	6	0.675	0.57	0.748	0.000231939	3.05974e-05	4.05296e-05	4.0295e-05	4.69241e-05	2.02985e-05	5.32939e-05	Histidine biosynthesis trifunctional protein OS=Cryptococcus neoformans var. neoformans serotype D (strain JEC21 / ATCC MYA-565) OX=214684 GN=CND06120 PE=3 SV=1
435	tr|Q5KI79|Q5KI79_CRYNJ	6	0.624	0.6	0.741	0.000185664	2.44251e-05	2.88407e-05	3.83679e-05	2.43184e-05	1.59909e-05	5.37207e-05	W2 domain-containing protein OS=Cryptococcus neoformans var. neoformans serotype D (strain JEC21 / ATCC MYA-565) OX=214684 GN=CND03900 PE=3 SV=1
436	tr|Q5KL07|Q5KL07_CRYNJ	6	0.467	0.54	0.669	9.69166e-05	1.5328e-05	1.36492e-05	2.08386e-05	1.43386e-05	1.62307e-05	1.65315e-05	Thioredoxin domain-containing protein OS=Cryptococcus neoformans var. neoformans serotype D (strain JEC21 / ATCC MYA-565) OX=214684 GN=CNC01200 PE=4 SV=1
437	tr|Q5KAB5|Q5KAB5_CRYNJ	6	0.764	0.55	0.771	0.00035637	8.21282e-05	4.74602e-05	6.54685e-05	4.614e-05	4.96888e-05	6.54841e-05	Protein transport protein SEC31 OS=Cryptococcus neoformans var. neoformans serotype D (strain JEC21 / ATCC MYA-565) OX=214684 GN=CNJ02300 PE=3 SV=2
438	tr|Q5KGY5|Q5KGY5_CRYNJ	6	0.966	0.55	0.839	0.00213754	0.000318185	0.000354807	0.00042415	0.000262121	0.000318274	0.000460003	40S ribosomal protein S25 OS=Cryptococcus neoformans var. neoformans serotype D (strain JEC21 / ATCC MYA-565) OX=214684 GN=CNE01910 PE=3 SV=1
439	tr|Q5K8J3|Q5K8J3_CRYNJ	6	0.721	0.59	0.77	0.00028707	4.01404e-05	3.62046e-05	4.41782e-05	3.76986e-05	4.13163e-05	8.75321e-05	alanine--glyoxylate transaminase OS=Cryptococcus neoformans var. neoformans serotype D (strain JEC21 / ATCC MYA-565) OX=214684 GN=CNL05470 PE=3 SV=1
440	tr|Q5KLY1|Q5KLY1_CRYNJ	6	0.192	0.59	0.594	2.70845e-05	3.58629e-06	2.74649e-06	5.58335e-06	5.25092e-06	2.83732e-06	7.08013e-06	RHEB small monomeric GTPase, putative OS=Cryptococcus neoformans var. neoformans serotype D (strain JEC21 / ATCC MYA-565) OX=214684 GN=CNB03660 PE=3 SV=1
441	tr|Q5KBJ1|Q5KBJ1_CRYNJ	6	0.801	0.58	0.794	0.000437305	5.65218e-05	0.000124373	6.78912e-05	6.83315e-05	4.66754e-05	7.35126e-05	NADPH dehydrogenase 2, putative OS=Cryptococcus neoformans var. neoformans serotype D (strain JEC21 / ATCC MYA-565) OX=214684 GN=CNI02360 PE=4 SV=1
442	tr|Q5KDP7|Q5KDP7_CRYNJ	6	0.882	0.55	0.811	0.000758018	0.000106028	0.000121851	0.000152472	0.000109724	9.88375e-05	0.000169106	RRM domain-containing protein OS=Cryptococcus neoformans var. neoformans serotype D (strain JEC21 / ATCC MYA-565) OX=214684 GN=CNG03240 PE=4 SV=1
443	tr|Q5K8L1|Q5K8L1_CRYNJ	6	0.642	0.53	0.724	0.000200113	3.52713e-05	3.55071e-05	3.74563e-05	3.04316e-05	2.69748e-05	3.44724e-05	Uncharacterized protein OS=Cryptococcus neoformans var. neoformans serotype D (strain JEC21 / ATCC MYA-565) OX=214684 GN=CNL05280 PE=4 SV=1
444	tr|Q5KGN2|Q5KGN2_CRYNJ	6	0.713	0.57	0.761	0.000276377	4.38802e-05	3.8083e-05	4.94235e-05	3.78973e-05	3.4756e-05	7.23367e-05	Endopeptidase, putative OS=Cryptococcus neoformans var. neoformans serotype D (strain JEC21 / ATCC MYA-565) OX=214684 GN=CNE03020 PE=3 SV=1
445	sp|P0CN86|TRPG_CRYNJ	6	0.718	0.59	0.769	0.00028292	2.9804e-05	3.09899e-05	8.20766e-05	5.06216e-05	3.70686e-05	5.23595e-05	Multifunctional tryptophan biosynthesis protein OS=Cryptococcus neoformans var. neoformans serotype D (strain JEC21 / ATCC MYA-565) OX=214684 GN=TRP1 PE=3 SV=1
446	tr|A0A0S2LHW3|A0A0S2LHW3_CRYNJ	4	0.39	0.61	0.556	4.69528e-05	1.55164e-05		1.3141e-05	2.79487e-06		1.55006e-05	Mitochondrial import receptor subunit TOM7 OS=Cryptococcus neoformans var. neoformans serotype D (strain JEC21 / ATCC MYA-565) OX=214684 GN=CNA02905 PE=3 SV=1
447	tr|Q5KBG8|Q5KBG8_CRYNJ	6	0.623	0.55	0.724	0.000184715	2.79915e-05	3.58834e-05	2.30666e-05	3.06611e-05	4.25672e-05	2.45451e-05	Expressed protein OS=Cryptococcus neoformans var. neoformans serotype D (strain JEC21 / ATCC MYA-565) OX=214684 GN=CNI02590 PE=3 SV=1
448	tr|Q5KLF1|Q5KLF1_CRYNJ	6	0.744	0.56	0.768	0.000321786	4.74507e-05	4.23788e-05	4.50757e-05	6.06039e-05	4.76907e-05	7.8586e-05	Uncharacterized protein OS=Cryptococcus neoformans var. neoformans serotype D (strain JEC21 / ATCC MYA-565) OX=214684 GN=CNB05500 PE=3 SV=1
449	sp|P0CN56|EIF3L_CRYNJ	6	0.726	0.58	0.769	0.000293629	3.40564e-05	5.94724e-05	6.8048e-05	3.16633e-05	3.66447e-05	6.37439e-05	Eukaryotic translation initiation factor 3 subunit L OS=Cryptococcus neoformans var. neoformans serotype D (strain JEC21 / ATCC MYA-565) OX=214684 GN=CNL05160 PE=3 SV=1
450	tr|Q5KIG6|Q5KIG6_CRYNJ	6	0.595	0.54	0.712	0.000163777	2.24783e-05	2.41603e-05	2.46315e-05	2.74241e-05	3.4018e-05	3.10647e-05	DNA-directed RNA polymerase RpoA/D/Rpb3-type domain-containing protein OS=Cryptococcus neoformans var. neoformans serotype D (strain JEC21 / ATCC MYA-565) OX=214684 GN=CND03040 PE=3 SV=1
451	tr|Q5K7W7|Q5K7W7_CRYNJ	6	0.686	0.54	0.742	0.000243667	3.5885e-05	3.95455e-05	4.28741e-05	3.26628e-05	4.02459e-05	5.24533e-05	Tricarboxylate carrier, putative OS=Cryptococcus neoformans var. neoformans serotype D (strain JEC21 / ATCC MYA-565) OX=214684 GN=CNM01030 PE=3 SV=1
452	tr|Q5KCR8|Q5KCR8_CRYNJ	6	0.685	0.61	0.765	0.000242576	2.9552e-05	3.78341e-05	6.60498e-05	1.1008e-05	5.36454e-05	4.4487e-05	Transcription activator snf2l1, putative OS=Cryptococcus neoformans var. neoformans serotype D (strain JEC21 / ATCC MYA-565) OX=214684 GN=CNH02010 PE=3 SV=1
453	tr|Q5K879|Q5K879_CRYNJ	6	0.681	0.57	0.75	0.00023774	3.01088e-05	2.23067e-05	4.89145e-05	3.82357e-05	4.30974e-05	5.50768e-05	Phospho-2-dehydro-3-deoxyheptonate aldolase OS=Cryptococcus neoformans var. neoformans serotype D (strain JEC21 / ATCC MYA-565) OX=214684 GN=CNL06640 PE=3 SV=1
454	tr|Q5KE57|Q5KE57_CRYNJ	6	0.597	0.57	0.722	0.000165552	2.09216e-05	2.92393e-05	3.63473e-05	1.94864e-05	2.08855e-05	3.86717e-05	Crm1-F1, putative OS=Cryptococcus neoformans var. neoformans serotype D (strain JEC21 / ATCC MYA-565) OX=214684 GN=CNG01660 PE=3 SV=2
455	tr|Q5KGM4|Q5KGM4_CRYNJ	6	0.657	0.57	0.742	0.000213977	2.60168e-05	4.3807e-05	4.8097e-05	1.88401e-05	3.57192e-05	4.14969e-05	Phosphoketolase, putative OS=Cryptococcus neoformans var. neoformans serotype D (strain JEC21 / ATCC MYA-565) OX=214684 GN=CNE03100 PE=3 SV=1
456	tr|Q5KBQ4|Q5KBQ4_CRYNJ	6	0.379	0.54	0.64	6.72348e-05	1.05308e-05	1.40969e-05	1.20498e-05	8.48026e-06	1.23726e-05	9.70445e-06	DNA-directed RNA polymerases I, II, and III polypeptide, putative OS=Cryptococcus neoformans var. neoformans serotype D (strain JEC21 / ATCC MYA-565) OX=214684 GN=CNI01770 PE=3 SV=1
457	tr|Q5KH58|Q5KH58_CRYNJ	6	0.672	0.59	0.754	0.000229131	2.90943e-05	3.69455e-05	5.7298e-05	3.46476e-05	1.6414e-05	5.47312e-05	Cation-transporting ATPase, putative OS=Cryptococcus neoformans var. neoformans serotype D (strain JEC21 / ATCC MYA-565) OX=214684 GN=CNE01170 PE=3 SV=1
458	tr|Q5KPX1|Q5KPX1_CRYNJ	6	0.635	0.59	0.742	0.000194738	2.1869e-05	2.57566e-05	3.8379e-05	2.38429e-05	2.87493e-05	5.61414e-05	2-methoxy-6-polyprenyl-1,4-benzoquinol methylase, mitochondrial OS=Cryptococcus neoformans var. neoformans serotype D (strain JEC21 / ATCC MYA-565) OX=214684 GN=COQ5 PE=3 SV=1
459	tr|Q5KK57|Q5KK57_CRYNJ	6	0.791	0.69	0.827	0.00041241	6.53823e-05	0.000153685	0.000124517	1.68361e-05	8.45079e-06	4.35381e-05	Dihydroxyacetone kinase 1, putative OS=Cryptococcus neoformans var. neoformans serotype D (strain JEC21 / ATCC MYA-565) OX=214684 GN=CNC04180 PE=3 SV=1
460	tr|Q5KDD1|Q5KDD1_CRYNJ	6	0.655	0.56	0.738	0.000212358	2.20732e-05	3.91943e-05	4.25251e-05	2.74101e-05	3.26551e-05	4.85001e-05	alpha-1,3-glucan synthase OS=Cryptococcus neoformans var. neoformans serotype D (strain JEC21 / ATCC MYA-565) OX=214684 GN=CNG04420 PE=3 SV=1
461	tr|Q5KHV9|Q5KHV9_CRYNJ	6	0.604	0.53	0.711	0.000170351	2.46361e-05	2.62242e-05	3.39855e-05	2.46521e-05	3.01624e-05	3.0691e-05	Actin-related protein 3 OS=Cryptococcus neoformans var. neoformans serotype D (strain JEC21 / ATCC MYA-565) OX=214684 GN=CND05140 PE=3 SV=1
462	tr|Q5KI17|Q5KI17_CRYNJ	6	0.573	0.56	0.711	0.000149944	2.14531e-05	2.82927e-05	3.2936e-05	1.75959e-05	1.80204e-05	3.16465e-05	Presequence protease, mitochondrial OS=Cryptococcus neoformans var. neoformans serotype D (strain JEC21 / ATCC MYA-565) OX=214684 GN=CND04540 PE=3 SV=1
463	sp|P0CQ22|SPT16_CRYNJ	6	0.534	0.66	0.731	0.000127293	4.68066e-05	1.00552e-05	1.4198e-05	1.18458e-05	1.061e-05	3.37777e-05	FACT complex subunit SPT16 OS=Cryptococcus neoformans var. neoformans serotype D (strain JEC21 / ATCC MYA-565) OX=214684 GN=SPT16 PE=3 SV=1
464	tr|Q5KLF0|Q5KLF0_CRYNJ	6	0.922	0.54	0.821	0.00111089	0.000157457	0.000166904	0.000208153	0.000167275	0.000167578	0.000243528	Large ribosomal subunit protein eL28 OS=Cryptococcus neoformans var. neoformans serotype D (strain JEC21 / ATCC MYA-565) OX=214684 GN=CNB05510 PE=3 SV=1
465	tr|Q5KGZ4|Q5KGZ4_CRYNJ	6	0.667	0.54	0.736	0.000224083	3.58002e-05	4.25921e-05	4.55184e-05	2.9863e-05	2.83318e-05	4.19778e-05	Ras-related protein ypt3 (Rab), putative OS=Cryptococcus neoformans var. neoformans serotype D (strain JEC21 / ATCC MYA-565) OX=214684 GN=CNE01820 PE=3 SV=2
466	tr|Q5K761|Q5K761_CRYNJ	6	0.722	0.54	0.754	0.000288094	5.31107e-05	3.65751e-05	5.3873e-05	4.29805e-05	4.10935e-05	6.04613e-05	Branched-chain-amino-acid aminotransferase OS=Cryptococcus neoformans var. neoformans serotype D (strain JEC21 / ATCC MYA-565) OX=214684 GN=CNN00980 PE=3 SV=1
467	tr|Q5KDF2|Q5KDF2_CRYNJ	6	0.715	0.56	0.758	0.000279248	3.98686e-05	5.27252e-05	6.77376e-05	4.00753e-05	3.40824e-05	4.47588e-05	Alpha-amylase, putative OS=Cryptococcus neoformans var. neoformans serotype D (strain JEC21 / ATCC MYA-565) OX=214684 GN=CNG04200 PE=3 SV=1
468	tr|Q5KG23|Q5KG23_CRYNJ	6	0.315	0.64	0.652	5.07623e-05	5.22227e-06	6.08732e-06	1.58401e-05	4.19926e-06	5.15988e-06	1.42534e-05	N-acetyltransferase domain-containing protein OS=Cryptococcus neoformans var. neoformans serotype D (strain JEC21 / ATCC MYA-565) OX=214684 GN=CNE05130 PE=3 SV=1
469	tr|Q5KK08|Q5KK08_CRYNJ	6	0.815	0.55	0.788	0.000475995	6.49033e-05	5.95827e-05	8.31826e-05	8.77503e-05	7.77786e-05	0.000102798	Aminotransferase, putative OS=Cryptococcus neoformans var. neoformans serotype D (strain JEC21 / ATCC MYA-565) OX=214684 GN=CNC04690 PE=3 SV=1
470	sp|P0CN54|EIF3K_CRYNJ	6	0.641	0.54	0.727	0.000199255	2.89244e-05	2.98982e-05	3.92941e-05	2.76618e-05	3.06456e-05	4.28313e-05	Eukaryotic translation initiation factor 3 subunit K OS=Cryptococcus neoformans var. neoformans serotype D (strain JEC21 / ATCC MYA-565) OX=214684 GN=CND02370 PE=3 SV=1
471	tr|Q5KJP0|Q5KJP0_CRYNJ	6	0.36	0.55	0.637	6.20079e-05	1.42233e-05	8.4493e-06	9.64225e-06	1.1941e-05	8.05694e-06	9.69517e-06	Riboflavin kinase OS=Cryptococcus neoformans var. neoformans serotype D (strain JEC21 / ATCC MYA-565) OX=214684 GN=CNC05850 PE=3 SV=1
472	tr|Q5KNX9|Q5KNX9_CRYNJ	6	0.311	0.58	0.63	4.98637e-05	7.37394e-06	6.01267e-06	9.08262e-06	7.66242e-06	6.22791e-06	1.35042e-05	Prefoldin subunit 2, putative OS=Cryptococcus neoformans var. neoformans serotype D (strain JEC21 / ATCC MYA-565) OX=214684 GN=CNA04930 PE=3 SV=1
473	tr|Q5K8Q9|Q5K8Q9_CRYNJ	6	0.467	0.64	0.702	9.71352e-05	1.41814e-05	9.61311e-06	1.45073e-05	1.00879e-05	1.23959e-05	3.63496e-05	Methylenetetrahydrofolate reductase (NADPH), putative OS=Cryptococcus neoformans var. neoformans serotype D (strain JEC21 / ATCC MYA-565) OX=214684 GN=CNL04820 PE=3 SV=1
474	tr|Q5KJ97|Q5KJ97_CRYNJ	6	0.593	0.57	0.721	0.000162591	1.92551e-05	2.26235e-05	3.74917e-05	2.67784e-05	1.85303e-05	3.79124e-05	tRNA (Cytosine-5-)-methyltransferase, putative OS=Cryptococcus neoformans var. neoformans serotype D (strain JEC21 / ATCC MYA-565) OX=214684 GN=CND00130 PE=3 SV=2
475	tr|Q5KP80|Q5KP80_CRYNJ	6	0.419	0.57	0.663	7.96965e-05	1.3981e-05	1.41535e-05	1.96584e-05	1.4081e-05	7.23683e-06	1.05857e-05	Secondary thiamine-phosphate synthase enzyme OS=Cryptococcus neoformans var. neoformans serotype D (strain JEC21 / ATCC MYA-565) OX=214684 GN=CNA03880 PE=3 SV=2
476	tr|Q5KEX3|Q5KEX3_CRYNJ	6	0.639	0.55	0.73	0.000197761	2.92646e-05	3.03435e-05	3.59147e-05	3.26212e-05	2.4558e-05	4.50586e-05	Aldehyde dehydrogenase (Alddh), putative OS=Cryptococcus neoformans var. neoformans serotype D (strain JEC21 / ATCC MYA-565) OX=214684 GN=CNF03900 PE=3 SV=1
477	tr|Q5KK41|Q5KK41_CRYNJ	6	0.621	0.54	0.72	0.000182912	2.63641e-05	4.10008e-05	2.78626e-05	2.88001e-05	2.7487e-05	3.13973e-05	Rab/GTPase, putative OS=Cryptococcus neoformans var. neoformans serotype D (strain JEC21 / ATCC MYA-565) OX=214684 GN=CNC04340 PE=3 SV=1
478	tr|Q5KF57|Q5KF57_CRYNJ	6	0.781	0.52	0.767	0.00039098	6.06248e-05	6.89402e-05	6.82308e-05	5.69922e-05	7.11009e-05	6.50912e-05	Expressed protein OS=Cryptococcus neoformans var. neoformans serotype D (strain JEC21 / ATCC MYA-565) OX=214684 GN=CNF02910 PE=4 SV=1
479	tr|Q5KP78|Q5KP78_CRYNJ	6	0.637	0.54	0.726	0.000196101	2.66989e-05	3.73741e-05	3.81375e-05	3.26365e-05	2.37984e-05	3.74556e-05	Eukaryotic initiation factor 4F subunit P130, putative OS=Cryptococcus neoformans var. neoformans serotype D (strain JEC21 / ATCC MYA-565) OX=214684 GN=CNA03900 PE=3 SV=1
480	tr|Q5KMB9|Q5KMB9_CRYNJ	6	0.849	0.54	0.796	0.000594369	9.73177e-05	9.8563e-05	8.43537e-05	9.70891e-05	8.47624e-05	0.000132283	RmlD-like substrate binding domain-containing protein OS=Cryptococcus neoformans var. neoformans serotype D (strain JEC21 / ATCC MYA-565) OX=214684 GN=CNB02230 PE=4 SV=1
481	tr|Q5K716|Q5K716_CRYNJ	6	0.727	0.56	0.762	0.000295256	4.6169e-05	4.18267e-05	5.46023e-05	4.6092e-05	3.51529e-05	7.14134e-05	Acetolactate synthase, putative OS=Cryptococcus neoformans var. neoformans serotype D (strain JEC21 / ATCC MYA-565) OX=214684 GN=CNN01460 PE=3 SV=1
482	tr|Q5KKJ5|Q5KKJ5_CRYNJ	6	0.628	0.59	0.739	0.00018855	2.3997e-05	2.68741e-05	4.38279e-05	2.12531e-05	2.16454e-05	5.09529e-05	Cytoplasm protein, putative OS=Cryptococcus neoformans var. neoformans serotype D (strain JEC21 / ATCC MYA-565) OX=214684 GN=CNC02790 PE=4 SV=1
483	sp|P0CR70|SPT5_CRYNJ	6	0.537	0.61	0.716	0.000129062	1.70964e-05	1.98889e-05	2.98236e-05	1.12827e-05	1.27412e-05	3.82289e-05	Transcription elongation factor SPT5 OS=Cryptococcus neoformans var. neoformans serotype D (strain JEC21 / ATCC MYA-565) OX=214684 GN=SPT5 PE=3 SV=1
484	tr|Q5KHQ2|Q5KHQ2_CRYNJ	6	0.821	0.57	0.797	0.00049367	8.29122e-05	7.29695e-05	4.36697e-05	0.000107757	0.000110146	7.62164e-05	Large ribosomal subunit protein eL39 OS=Cryptococcus neoformans var. neoformans serotype D (strain JEC21 / ATCC MYA-565) OX=214684 GN=CND05700 PE=3 SV=1
485	tr|Q5KNV6|Q5KNV6_CRYNJ	6	0.54	0.57	0.703	0.00013052	1.68016e-05	2.81675e-05	1.10373e-05	1.93648e-05	2.70009e-05	2.8148e-05	Expressed protein OS=Cryptococcus neoformans var. neoformans serotype D (strain JEC21 / ATCC MYA-565) OX=214684 GN=CNA05160 PE=4 SV=1
486	tr|Q5KMV5|Q5KMV5_CRYNJ	6	0.546	0.6	0.715	0.000133797	1.54832e-05	2.12723e-05	3.20153e-05	1.30865e-05	1.5984e-05	3.59562e-05	Fatty acid beta-oxidation-related protein, putative OS=Cryptococcus neoformans var. neoformans serotype D (strain JEC21 / ATCC MYA-565) OX=214684 GN=CNB00370 PE=3 SV=1
487	sp|P0CP80|PPID_CRYNJ	6	0.878	0.54	0.806	0.000736748	0.000105535	0.000121127	0.000137768	0.000113525	9.86684e-05	0.000160125	Peptidyl-prolyl cis-trans isomerase D OS=Cryptococcus neoformans var. neoformans serotype D (strain JEC21 / ATCC MYA-565) OX=214684 GN=CPR6 PE=3 SV=1
488	tr|Q5K9D0|Q5K9D0_CRYNJ	6	0.682	0.57	0.751	0.000239392	3.96282e-05	3.37003e-05	4.14232e-05	4.159e-05	2.24697e-05	6.05803e-05	Nucleus protein, putative OS=Cryptococcus neoformans var. neoformans serotype D (strain JEC21 / ATCC MYA-565) OX=214684 GN=CNK02380 PE=4 SV=2
489	tr|Q5KBB0|Q5KBB0_CRYNJ	6	0.694	0.52	0.738	0.000252453	3.72358e-05	4.18424e-05	4.61887e-05	4.06444e-05	4.47303e-05	4.18111e-05	Large ribosomal subunit protein uL15/eL18 domain-containing protein OS=Cryptococcus neoformans var. neoformans serotype D (strain JEC21 / ATCC MYA-565) OX=214684 GN=CNI03170 PE=3 SV=1
490	tr|Q5KDU6|Q5KDU6_CRYNJ	6	0.968	0.51	0.826	0.00224262	0.000338926	0.000399322	0.000362319	0.000374013	0.000367308	0.000400735	40S ribosomal protein S27 OS=Cryptococcus neoformans var. neoformans serotype D (strain JEC21 / ATCC MYA-565) OX=214684 GN=CNG02740 PE=3 SV=1
491	tr|Q5KM44|Q5KM44_CRYNJ	6	0.646	0.64	0.762	0.000203647	1.86102e-05	2.43421e-05	6.76385e-05	1.88251e-05	2.05146e-05	5.37162e-05	Small nuclear ribonucleoprotein Sm D2 OS=Cryptococcus neoformans var. neoformans serotype D (strain JEC21 / ATCC MYA-565) OX=214684 GN=CNB03050 PE=3 SV=1
492	tr|Q5KKN2|Q5KKN2_CRYNJ	6	0.539	0.58	0.706	0.000129912	1.80719e-05	1.98367e-05	2.68768e-05	1.68163e-05	1.35083e-05	3.4802e-05	Cytokinesis-related protein, putative OS=Cryptococcus neoformans var. neoformans serotype D (strain JEC21 / ATCC MYA-565) OX=214684 GN=CNC02440 PE=3 SV=1
493	tr|Q5KIZ0|Q5KIZ0_CRYNJ	5	0.287	0.56	0.56	3.71197e-05	9.99277e-06	4.95061e-06	6.28694e-06	7.93182e-06		7.95753e-06	Uncharacterized protein OS=Cryptococcus neoformans var. neoformans serotype D (strain JEC21 / ATCC MYA-565) OX=214684 GN=CND01250 PE=4 SV=1
494	tr|Q5KFI3|Q5KFI3_CRYNJ	6	0.939	0.54	0.826	0.00137268	0.000190187	0.000205568	0.000270041	0.000205351	0.000211887	0.000289641	40s ribosomal protein s10, putative OS=Cryptococcus neoformans var. neoformans serotype D (strain JEC21 / ATCC MYA-565) OX=214684 GN=CNF01650 PE=3 SV=1
495	tr|Q5K826|Q5K826_CRYNJ	6	0.596	0.57	0.722	0.000164518	2.01972e-05	1.87389e-05	3.22744e-05	2.33227e-05	2.87188e-05	4.12658e-05	Aspartate aminotransferase OS=Cryptococcus neoformans var. neoformans serotype D (strain JEC21 / ATCC MYA-565) OX=214684 GN=CNM00360 PE=3 SV=1
496	tr|Q5K8E1|Q5K8E1_CRYNJ	6	0.824	0.55	0.791	0.00050405	7.34459e-05	6.43614e-05	0.000112841	7.49445e-05	7.56353e-05	0.000102822	Protein-nucleus import-related protein, putative OS=Cryptococcus neoformans var. neoformans serotype D (strain JEC21 / ATCC MYA-565) OX=214684 GN=CNL06030 PE=4 SV=2
497	tr|Q5KCY4|Q5KCY4_CRYNJ	6	0.778	0.59	0.789	0.000384477	4.67692e-05	6.34256e-05	8.58778e-05	5.08724e-05	3.63736e-05	0.000101159	Chorismate synthase OS=Cryptococcus neoformans var. neoformans serotype D (strain JEC21 / ATCC MYA-565) OX=214684 GN=CNH02650 PE=3 SV=1
498	tr|Q5K959|Q5K959_CRYNJ	6	0.964	0.52	0.828	0.00204062	0.000307514	0.00032338	0.00033573	0.000344763	0.000337828	0.000391404	60s ribosomal protein l23, putative OS=Cryptococcus neoformans var. neoformans serotype D (strain JEC21 / ATCC MYA-565) OX=214684 GN=CNK03100 PE=3 SV=1
499	tr|Q5KE33|Q5KE33_CRYNJ	6	0.527	0.58	0.702	0.000123911	1.41598e-05	2.50781e-05	3.01528e-05	1.73686e-05	1.11959e-05	2.59558e-05	Iron ion homeostasis-related protein, putative OS=Cryptococcus neoformans var. neoformans serotype D (strain JEC21 / ATCC MYA-565) OX=214684 GN=CNG01900 PE=3 SV=1
500	tr|Q5KMG9|Q5KMG9_CRYNJ	6	0.528	0.57	0.699	0.000124265	1.63247e-05	1.68041e-05	2.61197e-05	1.75874e-05	1.71358e-05	3.02937e-05	CPL domain-containing protein OS=Cryptococcus neoformans var. neoformans serotype D (strain JEC21 / ATCC MYA-565) OX=214684 GN=CNB01740 PE=4 SV=1
501	tr|Q5KAS7|Q5KAS7_CRYNJ	6	0.721	0.54	0.754	0.000286648	4.15894e-05	4.48404e-05	3.97019e-05	4.97291e-05	6.06585e-05	5.01288e-05	Eukaryotic translation initiation factor 6 OS=Cryptococcus neoformans var. neoformans serotype D (strain JEC21 / ATCC MYA-565) OX=214684 GN=TIF6 PE=3 SV=1
502	tr|Q5KCP3|Q5KCP3_CRYNJ	6	0.973	0.53	0.834	0.0025033	0.000380301	0.000442885	0.0004571	0.000341022	0.000394783	0.000487212	40S ribosomal protein S26 OS=Cryptococcus neoformans var. neoformans serotype D (strain JEC21 / ATCC MYA-565) OX=214684 GN=CNH01770 PE=3 SV=1
503	tr|Q5KDX8|Q5KDX8_CRYNJ	6	0.647	0.55	0.732	0.000204811	2.96154e-05	3.07029e-05	3.95757e-05	2.51775e-05	3.63775e-05	4.33621e-05	ribose-phosphate diphosphokinase OS=Cryptococcus neoformans var. neoformans serotype D (strain JEC21 / ATCC MYA-565) OX=214684 GN=CNG02440 PE=3 SV=2
504	tr|Q5KQ48|Q5KQ48_CRYNJ	6	0.714	0.52	0.745	0.000278073	4.14564e-05	4.25084e-05	5.45973e-05	4.50685e-05	4.44154e-05	5.00271e-05	fructose-bisphosphatase OS=Cryptococcus neoformans var. neoformans serotype D (strain JEC21 / ATCC MYA-565) OX=214684 GN=CNA00470 PE=3 SV=1
505	tr|Q5KN39|Q5KN39_CRYNJ	5	0.37	0.64	0.614	5.39705e-05	1.27959e-05	7.15908e-06		1.64062e-05	1.72176e-05	3.91856e-07	ATPase inhibitor, mitochondrial OS=Cryptococcus neoformans var. neoformans serotype D (strain JEC21 / ATCC MYA-565) OX=214684 GN=CNA07830 PE=3 SV=1
506	tr|Q5KGJ6|Q5KGJ6_CRYNJ	6	0.629	0.58	0.736	0.000189192	2.41007e-05	2.69636e-05	2.21703e-05	4.44032e-05	2.51017e-05	4.64529e-05	Adenylyl-sulfate kinase OS=Cryptococcus neoformans var. neoformans serotype D (strain JEC21 / ATCC MYA-565) OX=214684 GN=CNE03380 PE=3 SV=1
507	tr|Q5KQ18|Q5KQ18_CRYNJ	6	0.67	0.57	0.747	0.000226487	3.66328e-05	3.43152e-05	5.72309e-05	3.23269e-05	2.14925e-05	4.44888e-05	Prohibitin OS=Cryptococcus neoformans var. neoformans serotype D (strain JEC21 / ATCC MYA-565) OX=214684 GN=CNA00780 PE=3 SV=1
508	sp|P0CO30|MBF1_CRYNJ	6	0.829	0.53	0.786	0.000517841	7.90729e-05	7.84626e-05	0.000100923	8.85641e-05	7.04744e-05	0.000100344	Multiprotein-bridging factor 1 OS=Cryptococcus neoformans var. neoformans serotype D (strain JEC21 / ATCC MYA-565) OX=214684 GN=MBF1 PE=3 SV=1
509	tr|Q5KGD9|Q5KGD9_CRYNJ	6	0.781	0.55	0.777	0.000390069	6.05678e-05	6.53891e-05	8.50806e-05	5.59977e-05	4.89506e-05	7.40831e-05	NADH dehydrogenase [ubiquinone] 1 alpha subcomplex subunit OS=Cryptococcus neoformans var. neoformans serotype D (strain JEC21 / ATCC MYA-565) OX=214684 GN=CNE03960 PE=3 SV=1
510	tr|Q5KEH2|Q5KEH2_CRYNJ	6	0.537	0.53	0.689	0.00012889	1.98762e-05	2.44085e-05	1.84825e-05	2.31072e-05	2.40085e-05	1.90074e-05	Uncharacterized protein OS=Cryptococcus neoformans var. neoformans serotype D (strain JEC21 / ATCC MYA-565) OX=214684 GN=CNG00530 PE=4 SV=1
511	tr|A0A0S2LIK2|A0A0S2LIK2_CRYNJ	6	0.398	0.54	0.646	7.30429e-05	1.08248e-05	1.30664e-05	1.20404e-05	1.0905e-05	9.8763e-06	1.63299e-05	Uncharacterized protein OS=Cryptococcus neoformans var. neoformans serotype D (strain JEC21 / ATCC MYA-565) OX=214684 GN=CNE01405 PE=4 SV=1
512	tr|Q5KFU8|Q5KFU8_CRYNJ	6	0.572	0.59	0.721	0.000148807	2.07079e-05	2.55516e-05	3.67845e-05	1.57845e-05	1.26948e-05	3.72841e-05	Septin ring protein, putative OS=Cryptococcus neoformans var. neoformans serotype D (strain JEC21 / ATCC MYA-565) OX=214684 GN=CNF00500 PE=3 SV=2
513	tr|Q5K9F7|Q5K9F7_CRYNJ	6	0.769	0.52	0.763	0.000365896	5.2504e-05	6.39566e-05	6.04178e-05	5.4765e-05	6.43947e-05	6.9858e-05	Probable electron transfer flavoprotein subunit beta OS=Cryptococcus neoformans var. neoformans serotype D (strain JEC21 / ATCC MYA-565) OX=214684 GN=CNK02100 PE=3 SV=1
514	tr|Q5KBM8|Q5KBM8_CRYNJ	6	0.671	0.54	0.737	0.000227409	3.94539e-05	3.74444e-05	4.87154e-05	3.59818e-05	2.60875e-05	3.97256e-05	aspartate kinase OS=Cryptococcus neoformans var. neoformans serotype D (strain JEC21 / ATCC MYA-565) OX=214684 GN=CNI02030 PE=3 SV=2
515	tr|Q5K7D6|Q5K7D6_CRYNJ	6	0.832	0.55	0.794	0.000529623	8.1736e-05	8.57176e-05	9.79248e-05	7.84784e-05	6.22818e-05	0.000123484	Glutathione peroxidase OS=Cryptococcus neoformans var. neoformans serotype D (strain JEC21 / ATCC MYA-565) OX=214684 GN=CNN00220 PE=3 SV=1
516	sp|P0CR22|RSE1_CRYNJ	6	0.722	0.65	0.791	0.00028814	2.8445e-05	3.04341e-05	3.87904e-05	3.76354e-05	3.8883e-05	0.000113952	Pre-mRNA-splicing factor RSE1 OS=Cryptococcus neoformans var. neoformans serotype D (strain JEC21 / ATCC MYA-565) OX=214684 GN=RSE1 PE=3 SV=1
517	tr|Q5KFH8|Q5KFH8_CRYNJ	6	0.613	0.56	0.724	0.000176999	2.14322e-05	3.11468e-05	3.36591e-05	2.35171e-05	2.56531e-05	4.15906e-05	Ferrochelatase OS=Cryptococcus neoformans var. neoformans serotype D (strain JEC21 / ATCC MYA-565) OX=214684 GN=CNF01700 PE=3 SV=1
518	tr|Q5K9U3|Q5K9U3_CRYNJ	6	0.832	0.53	0.787	0.000528694	8.01893e-05	0.000109188	9.26934e-05	7.90228e-05	7.46632e-05	9.29368e-05	VWFA domain-containing protein OS=Cryptococcus neoformans var. neoformans serotype D (strain JEC21 / ATCC MYA-565) OX=214684 GN=CNK00760 PE=4 SV=1
519	tr|Q5KAE9|Q5KAE9_CRYNJ	6	0.419	0.52	0.646	7.97487e-05	1.39958e-05	1.36969e-05	1.44003e-05	1.15071e-05	1.3246e-05	1.29026e-05	Actin-related protein 2/3 complex subunit 3 OS=Cryptococcus neoformans var. neoformans serotype D (strain JEC21 / ATCC MYA-565) OX=214684 GN=CNJ01950 PE=3 SV=2
520	tr|Q5KKC5|Q5KKC5_CRYNJ	6	0.764	0.53	0.765	0.000356896	7.34974e-05	4.56435e-05	5.53497e-05	5.93749e-05	6.03519e-05	6.26791e-05	NADP-dependent oxidoreductase domain-containing protein OS=Cryptococcus neoformans var. neoformans serotype D (strain JEC21 / ATCC MYA-565) OX=214684 GN=CNC03500 PE=4 SV=1
521	sp|P0CP14|NCB5R_CRYNJ	6	0.655	0.52	0.725	0.000211697	3.95972e-05	3.98089e-05	3.45527e-05	3.30258e-05	2.98811e-05	3.48314e-05	NADH-cytochrome b5 reductase 1 OS=Cryptococcus neoformans var. neoformans serotype D (strain JEC21 / ATCC MYA-565) OX=214684 GN=CBR1 PE=3 SV=1
522	tr|Q5KEK9|Q5KEK9_CRYNJ	6	0.85	0.62	0.823	0.000598646	8.49139e-05	6.95447e-05	3.67681e-05	8.26328e-05	0.000147944	0.000176843	Rab GDP dissociation inhibitor OS=Cryptococcus neoformans var. neoformans serotype D (strain JEC21 / ATCC MYA-565) OX=214684 GN=CNG00140 PE=3 SV=2
523	tr|Q5KAM4|Q5KAM4_CRYNJ	6	0.676	0.62	0.765	0.000232921	6.04355e-05	2.51023e-05	1.81719e-05	6.66573e-05	1.90058e-05	4.35482e-05	Stearoyl-CoA 9-desaturase, putative OS=Cryptococcus neoformans var. neoformans serotype D (strain JEC21 / ATCC MYA-565) OX=214684 GN=CNJ01180 PE=3 SV=1
524	tr|Q5KMC0|Q5KMC0_CRYNJ	6	0.588	0.55	0.713	0.000159372	2.39186e-05	2.46347e-05	3.61838e-05	2.03779e-05	2.38387e-05	3.04185e-05	Nucleolus protein, putative OS=Cryptococcus neoformans var. neoformans serotype D (strain JEC21 / ATCC MYA-565) OX=214684 GN=CNB02220 PE=3 SV=1
525	tr|Q5KIF5|Q5KIF5_CRYNJ	6	0.24	0.6	0.613	3.53291e-05	5.56478e-06	1.05677e-05	4.38992e-06	3.05644e-06	7.3544e-06	4.39594e-06	Protein transport protein SEC22 OS=Cryptococcus neoformans var. neoformans serotype D (strain JEC21 / ATCC MYA-565) OX=214684 GN=CND03150 PE=3 SV=1
526	sp|P0CP94|FKBP_CRYNJ	6	0.922	0.63	0.851	0.00110894	0.000209844	0.000130593	0.000255463	6.33556e-05	9.53927e-05	0.000354287	FK506-binding protein 1 OS=Cryptococcus neoformans var. neoformans serotype D (strain JEC21 / ATCC MYA-565) OX=214684 GN=FPR1 PE=3 SV=1
527	tr|Q5KAP2|Q5KAP2_CRYNJ	6	0.523	0.61	0.711	0.000121662	1.55837e-05	1.68218e-05	2.6063e-05	1.52863e-05	1.04623e-05	3.74451e-05	Endopeptidase, putative OS=Cryptococcus neoformans var. neoformans serotype D (strain JEC21 / ATCC MYA-565) OX=214684 GN=CNJ01000 PE=3 SV=1
528	tr|Q5KI28|Q5KI28_CRYNJ	6	0.763	0.54	0.768	0.000355081	5.05768e-05	6.785e-05	5.70635e-05	4.17784e-05	6.64825e-05	7.133e-05	Complex III subunit 7 OS=Cryptococcus neoformans var. neoformans serotype D (strain JEC21 / ATCC MYA-565) OX=214684 GN=CND04430 PE=3 SV=2
529	tr|Q5KJR9|Q5KJR9_CRYNJ	6	0.786	0.56	0.782	0.00040174	4.84617e-05	6.05837e-05	8.22856e-05	5.26931e-05	6.22071e-05	9.55086e-05	Translation release factor, putative OS=Cryptococcus neoformans var. neoformans serotype D (strain JEC21 / ATCC MYA-565) OX=214684 GN=CNC05580 PE=3 SV=1
530	tr|Q5KGY0|Q5KGY0_CRYNJ	6	0.645	0.54	0.728	0.00020293	3.09282e-05	2.60132e-05	3.18333e-05	3.92297e-05	4.30847e-05	3.18408e-05	Ribosomal protein L2, putative OS=Cryptococcus neoformans var. neoformans serotype D (strain JEC21 / ATCC MYA-565) OX=214684 GN=CNE01960 PE=3 SV=2
531	tr|Q5KNS1|Q5KNS1_CRYNJ	6	0.635	0.67	0.768	0.000194748	1.78903e-05	2.1701e-05	8.42843e-05	1.82197e-05	2.30618e-05	2.95909e-05	cAMP-dependent protein kinase regulatory subunit OS=Cryptococcus neoformans var. neoformans serotype D (strain JEC21 / ATCC MYA-565) OX=214684 GN=CNA05510 PE=3 SV=1
532	tr|Q5KDC2|Q5KDC2_CRYNJ	6	0.515	0.63	0.715	0.000117954	1.60586e-05	1.68478e-05	3.88311e-05	1.2314e-05	7.30262e-06	2.66002e-05	Ubiquitin carboxyl-terminal hydrolase OS=Cryptococcus neoformans var. neoformans serotype D (strain JEC21 / ATCC MYA-565) OX=214684 GN=CNG04540 PE=3 SV=1
533	tr|Q5K8F7|Q5K8F7_CRYNJ	6	0.827	0.58	0.802	0.000512122	5.67759e-05	8.00069e-05	8.59243e-05	6.88238e-05	7.78927e-05	0.000142699	Succinyl-CoA:3-ketoacid-coenzyme A transferase OS=Cryptococcus neoformans var. neoformans serotype D (strain JEC21 / ATCC MYA-565) OX=214684 GN=CNL05860 PE=3 SV=1
534	tr|Q5KGD2|Q5KGD2_CRYNJ	6	0.806	0.52	0.775	0.000450416	6.96299e-05	6.78022e-05	7.8725e-05	7.47303e-05	7.2247e-05	8.72817e-05	6-phosphogluconolactonase OS=Cryptococcus neoformans var. neoformans serotype D (strain JEC21 / ATCC MYA-565) OX=214684 GN=CNE04030 PE=3 SV=2
535	tr|F5HGW3|F5HGW3_CRYNJ	6	0.443	0.59	0.678	8.78888e-05	1.68965e-05	1.91269e-05	9.32345e-06	1.52878e-05	2.09449e-05	6.30921e-06	Rho1 GTPase OS=Cryptococcus neoformans var. neoformans serotype D (strain JEC21 / ATCC MYA-565) OX=214684 GN=CNG02630 PE=4 SV=1
536	tr|Q5KNG6|Q5KNG6_CRYNJ	6	0.705	0.54	0.748	0.000265804	3.15559e-05	5.15535e-05	4.81901e-05	3.74975e-05	4.49226e-05	5.20844e-05	Urease accessory protein ureG, putative OS=Cryptococcus neoformans var. neoformans serotype D (strain JEC21 / ATCC MYA-565) OX=214684 GN=CNA06560 PE=3 SV=1
537	tr|Q5K9C9|Q5K9C9_CRYNJ	6	0.291	0.6	0.63	4.53661e-05	1.04112e-05	5.57322e-06	8.47573e-06	5.3098e-06	3.36218e-06	1.22339e-05	Prefoldin, alpha subunit OS=Cryptococcus neoformans var. neoformans serotype D (strain JEC21 / ATCC MYA-565) OX=214684 GN=CNK02390 PE=3 SV=1
538	tr|Q5K7P0|Q5K7P0_CRYNJ	6	0.658	0.55	0.736	0.000214912	3.66499e-05	2.64991e-05	3.4614e-05	4.86496e-05	3.29264e-05	3.55733e-05	Aconitate hydratase, mitochondrial OS=Cryptococcus neoformans var. neoformans serotype D (strain JEC21 / ATCC MYA-565) OX=214684 GN=CNM01770 PE=3 SV=1
539	tr|Q5KNM0|Q5KNM0_CRYNJ	6	0.641	0.55	0.73	0.000199755	3.38506e-05	2.4998e-05	3.18867e-05	3.38883e-05	2.91687e-05	4.59631e-05	acetylornithine transaminase OS=Cryptococcus neoformans var. neoformans serotype D (strain JEC21 / ATCC MYA-565) OX=214684 GN=CNA06020 PE=3 SV=1
540	tr|Q5KKR0|Q5KKR0_CRYNJ	6	0.694	0.62	0.771	0.000253153	2.7762e-05	3.00987e-05	7.93681e-05	3.01177e-05	2.25588e-05	6.32482e-05	Translation initiation factor, putative OS=Cryptococcus neoformans var. neoformans serotype D (strain JEC21 / ATCC MYA-565) OX=214684 GN=CNC02150 PE=3 SV=1
541	tr|Q5K9L7|Q5K9L7_CRYNJ	6	0.57	0.57	0.713	0.000147815	1.93174e-05	1.92272e-05	3.14432e-05	1.82278e-05	2.18381e-05	3.77611e-05	FAD-binding PCMH-type domain-containing protein OS=Cryptococcus neoformans var. neoformans serotype D (strain JEC21 / ATCC MYA-565) OX=214684 GN=CNK01540 PE=3 SV=1
542	tr|Q5KQ70|Q5KQ70_CRYNJ	6	0.779	0.56	0.78	0.000387488	4.73281e-05	6.5702e-05	7.86261e-05	5.71496e-05	4.68994e-05	9.17829e-05	60s ribosomal protein l9, putative OS=Cryptococcus neoformans var. neoformans serotype D (strain JEC21 / ATCC MYA-565) OX=214684 GN=CNA00250 PE=3 SV=1
543	tr|Q5KF72|Q5KF72_CRYNJ	6	0.564	0.6	0.721	0.00014432	2.46993e-05	2.26623e-05	2.93423e-05	1.36932e-05	1.25194e-05	4.14036e-05	E2 ubiquitin-conjugating enzyme OS=Cryptococcus neoformans var. neoformans serotype D (strain JEC21 / ATCC MYA-565) OX=214684 GN=CNF02760 PE=3 SV=1
544	tr|Q5KGH1|Q5KGH1_CRYNJ	6	0.547	0.56	0.702	0.000134186	1.52185e-05	2.23716e-05	2.61656e-05	1.73434e-05	2.09847e-05	3.21023e-05	Signal recognition particle 54 kDa protein OS=Cryptococcus neoformans var. neoformans serotype D (strain JEC21 / ATCC MYA-565) OX=214684 GN=CNE03630 PE=3 SV=1
545	tr|Q5KFD3|Q5KFD3_CRYNJ	6	0.556	0.55	0.702	0.000139509	1.65003e-05	1.95591e-05	2.70478e-05	2.16271e-05	2.76604e-05	2.71143e-05	30s ribosomal protein s5, putative OS=Cryptococcus neoformans var. neoformans serotype D (strain JEC21 / ATCC MYA-565) OX=214684 GN=CNF02140 PE=3 SV=1
546	tr|Q5KKA2|Q5KKA2_CRYNJ	6	0.4	0.56	0.653	7.34672e-05	1.14369e-05	1.31879e-05	1.43366e-05	6.34283e-06	1.44208e-05	1.37421e-05	Short-chain dehydrogenase OS=Cryptococcus neoformans var. neoformans serotype D (strain JEC21 / ATCC MYA-565) OX=214684 GN=CNC03730 PE=3 SV=1
547	tr|Q5K8I9|Q5K8I9_CRYNJ	6	0.667	0.53	0.732	0.000223176	2.98618e-05	3.92037e-05	4.36702e-05	3.13642e-05	3.88078e-05	4.02686e-05	Ras-related protein ypt1, putative OS=Cryptococcus neoformans var. neoformans serotype D (strain JEC21 / ATCC MYA-565) OX=214684 GN=CNL05520 PE=4 SV=1
548	tr|Q5K8Q1|Q5K8Q1_CRYNJ	6	0.792	0.62	0.804	0.000414916	4.4415e-05	7.13635e-05	9.95873e-05	4.05159e-05	3.09769e-05	0.000128057	Cytochrome c oxidase polypeptide iv, mitochondrial, putative OS=Cryptococcus neoformans var. neoformans serotype D (strain JEC21 / ATCC MYA-565) OX=214684 GN=CNL04890 PE=4 SV=2
549	tr|Q5KKG3|Q5KKG3_CRYNJ	6	0.574	0.53	0.701	0.000150452	2.32757e-05	2.61953e-05	3.02964e-05	2.24637e-05	2.31044e-05	2.51167e-05	Expressed protein OS=Cryptococcus neoformans var. neoformans serotype D (strain JEC21 / ATCC MYA-565) OX=214684 GN=CNC03100 PE=4 SV=1
550	tr|Q5KE49|Q5KE49_CRYNJ	6	0.582	0.51	0.697	0.000155448	2.32651e-05	2.72313e-05	2.51747e-05	2.62468e-05	2.72154e-05	2.63144e-05	Cytoplasm protein, putative OS=Cryptococcus neoformans var. neoformans serotype D (strain JEC21 / ATCC MYA-565) OX=214684 GN=CNG01740 PE=3 SV=1
551	tr|Q5KN16|Q5KN16_CRYNJ	6	0.491	0.59	0.694	0.000107004	1.33164e-05	2.07055e-05	2.58197e-05	1.40971e-05	8.55778e-06	2.45075e-05	E3 ubiquitin ligase complex SCF subunit OS=Cryptococcus neoformans var. neoformans serotype D (strain JEC21 / ATCC MYA-565) OX=214684 GN=CNA08080 PE=3 SV=1
552	sp|P0CM20|ARGJ_CRYNJ	6	0.422	0.58	0.667	8.05737e-05	1.7232e-05	1.36812e-05	1.67629e-05	7.67601e-06	6.94456e-06	1.82771e-05	Arginine biosynthesis bifunctional protein ArgJ, mitochondrial OS=Cryptococcus neoformans var. neoformans serotype D (strain JEC21 / ATCC MYA-565) OX=214684 GN=CND03570 PE=3 SV=1
553	tr|Q5K6Y4|Q5K6Y4_CRYNJ	6	0.75	0.56	0.77	0.000332533	4.84446e-05	6.26174e-05	6.86945e-05	3.61096e-05	4.19014e-05	7.47654e-05	Benzodiazapine receptor OS=Cryptococcus neoformans var. neoformans serotype D (strain JEC21 / ATCC MYA-565) OX=214684 GN=CNN01770 PE=3 SV=1
554	tr|Q5KG49|Q5KG49_CRYNJ	6	0.561	0.58	0.714	0.000142643	1.92926e-05	1.85805e-05	3.17611e-05	1.72774e-05	1.96181e-05	3.61139e-05	Proline dehydrogenase OS=Cryptococcus neoformans var. neoformans serotype D (strain JEC21 / ATCC MYA-565) OX=214684 GN=CNE04870 PE=3 SV=1
555	tr|Q5KF69|Q5KF69_CRYNJ	6	0.714	0.55	0.755	0.000277984	5.56044e-05	4.66882e-05	3.77078e-05	6.02623e-05	3.62968e-05	4.14249e-05	Casein kinase II subunit alpha OS=Cryptococcus neoformans var. neoformans serotype D (strain JEC21 / ATCC MYA-565) OX=214684 GN=CNF02800 PE=1 SV=1
556	tr|Q5K9Z0|Q5K9Z0_CRYNJ	6	0.817	0.54	0.786	0.000482429	6.45947e-05	7.077e-05	9.365e-05	8.21334e-05	7.40829e-05	9.71981e-05	RNA-binding protein sce3, putative OS=Cryptococcus neoformans var. neoformans serotype D (strain JEC21 / ATCC MYA-565) OX=214684 GN=CNK00210 PE=4 SV=1
557	tr|Q5KPE2|Q5KPE2_CRYNJ	6	0.632	0.55	0.727	0.000191805	2.75827e-05	3.51272e-05	3.71148e-05	3.15487e-05	2.13375e-05	3.9094e-05	NADH dehydrogenase (Ubiquinone) 1 beta subcomplex 8 OS=Cryptococcus neoformans var. neoformans serotype D (strain JEC21 / ATCC MYA-565) OX=214684 GN=CNA03110 PE=4 SV=2
558	tr|Q5KK43|Q5KK43_CRYNJ	6	0.421	0.6	0.674	8.0403e-05	9.56307e-06	1.40128e-05	1.75693e-05	5.79318e-06	1.02821e-05	2.31825e-05	Glycerol-3-phosphate dehydrogenase OS=Cryptococcus neoformans var. neoformans serotype D (strain JEC21 / ATCC MYA-565) OX=214684 GN=CNC04320 PE=3 SV=1
559	tr|Q5KBW5|Q5KBW5_CRYNJ	6	0.439	0.6	0.68	8.64409e-05	8.94631e-06	1.51344e-05	1.66863e-05	5.2771e-06	2.03799e-05	2.00168e-05	Small nuclear ribonucleoprotein, putative OS=Cryptococcus neoformans var. neoformans serotype D (strain JEC21 / ATCC MYA-565) OX=214684 GN=CNI01130 PE=3 SV=1
560	tr|Q5KJT2|Q5KJT2_CRYNJ	6	0.609	0.62	0.743	0.000173917	1.35323e-05	3.60976e-05	2.36654e-05	2.15442e-05	5.605e-05	2.30276e-05	3'-5' exoribonuclease, putative OS=Cryptococcus neoformans var. neoformans serotype D (strain JEC21 / ATCC MYA-565) OX=214684 GN=CNC05460 PE=4 SV=2
561	tr|Q5KFB5|Q5KFB5_CRYNJ	6	0.73	0.55	0.76	0.000299733	4.79717e-05	4.49198e-05	6.45728e-05	4.22001e-05	3.99243e-05	6.0144e-05	Cytoplasm protein, putative OS=Cryptococcus neoformans var. neoformans serotype D (strain JEC21 / ATCC MYA-565) OX=214684 GN=CNF02320 PE=4 SV=2
562	tr|Q5KK58|Q5KK58_CRYNJ	6	0.386	0.6	0.662	6.92333e-05	1.89529e-05	8.56382e-06	1.21529e-05	6.88147e-06	6.18082e-06	1.65014e-05	Uncharacterized protein OS=Cryptococcus neoformans var. neoformans serotype D (strain JEC21 / ATCC MYA-565) OX=214684 GN=CNC04170 PE=4 SV=2
563	tr|Q5KFZ6|Q5KFZ6_CRYNJ	6	0.82	0.52	0.78	0.000489767	7.24248e-05	7.31597e-05	8.08327e-05	8.18606e-05	9.01516e-05	9.13374e-05	Mitochondrion protein, putative OS=Cryptococcus neoformans var. neoformans serotype D (strain JEC21 / ATCC MYA-565) OX=214684 GN=CNF00040 PE=3 SV=2
564	tr|Q5KE02|Q5KE02_CRYNJ	5	0.286	0.57	0.563	3.69406e-05	8.72799e-06	5.48993e-06	6.84758e-06		1.09304e-05	4.94476e-06	Cytochrome c oxidase subunit 9, mitochondrial OS=Cryptococcus neoformans var. neoformans serotype D (strain JEC21 / ATCC MYA-565) OX=214684 GN=CNG02210 PE=3 SV=1
565	tr|Q5K7P6|Q5K7P6_CRYNJ	6	0.62	0.6	0.74	0.000182275	2.37873e-05	3.29349e-05	3.90303e-05	2.67992e-05	1.10451e-05	4.86783e-05	S-formylglutathione hydrolase OS=Cryptococcus neoformans var. neoformans serotype D (strain JEC21 / ATCC MYA-565) OX=214684 GN=CNM01720 PE=3 SV=1
566	tr|Q5KLL3|Q5KLL3_CRYNJ	6	0.562	0.57	0.711	0.000142759	2.37897e-05	2.17782e-05	3.41466e-05	1.59793e-05	1.63984e-05	3.06664e-05	Protein hob3, putative OS=Cryptococcus neoformans var. neoformans serotype D (strain JEC21 / ATCC MYA-565) OX=214684 GN=CNB04860 PE=4 SV=2
567	tr|Q5K8G6|Q5K8G6_CRYNJ	6	0.513	0.68	0.731	0.000116996	1.30959e-05	9.66543e-06	1.87204e-05	1.43683e-05	1.02239e-05	5.09217e-05	4Fe-4S ferredoxin-type domain-containing protein OS=Cryptococcus neoformans var. neoformans serotype D (strain JEC21 / ATCC MYA-565) OX=214684 GN=CNL05770 PE=3 SV=2
568	tr|Q5KHB8|Q5KHB8_CRYNJ	6	0.581	0.54	0.707	0.000154498	2.23874e-05	2.12592e-05	3.28857e-05	2.80394e-05	2.47461e-05	2.51804e-05	Glutathione peroxidase OS=Cryptococcus neoformans var. neoformans serotype D (strain JEC21 / ATCC MYA-565) OX=214684 GN=CNE00580 PE=3 SV=1
569	tr|Q5KJV2|Q5KJV2_CRYNJ	6	0.917	0.53	0.816	0.00105421	0.000177185	0.000198077	0.000194382	0.000146083	0.00013951	0.000198972	Hydrogen-transporting ATP synthase, putative OS=Cryptococcus neoformans var. neoformans serotype D (strain JEC21 / ATCC MYA-565) OX=214684 GN=CNC05260 PE=4 SV=1
570	sp|P0CQ78|DBP3_CRYNJ	6	0.533	0.59	0.708	0.000126791	1.56119e-05	1.75959e-05	2.28749e-05	1.58036e-05	1.72022e-05	3.77021e-05	ATP-dependent RNA helicase DBP3 OS=Cryptococcus neoformans var. neoformans serotype D (strain JEC21 / ATCC MYA-565) OX=214684 GN=DBP3 PE=3 SV=1
571	tr|Q5KHX0|Q5KHX0_CRYNJ	6	0.744	0.58	0.775	0.000321802	4.29301e-05	4.86804e-05	7.03916e-05	4.24301e-05	3.42654e-05	8.31045e-05	adenine phosphoribosyltransferase OS=Cryptococcus neoformans var. neoformans serotype D (strain JEC21 / ATCC MYA-565) OX=214684 GN=CND05020 PE=3 SV=1
572	tr|Q5KL19|Q5KL19_CRYNJ	6	0.662	0.58	0.747	0.000218253	3.1884e-05	4.90755e-05	4.27616e-05	2.25395e-05	2.20171e-05	4.99755e-05	Glycine cleavage system P protein OS=Cryptococcus neoformans var. neoformans serotype D (strain JEC21 / ATCC MYA-565) OX=214684 GN=CNC01070 PE=3 SV=1
573	tr|Q5KI75|Q5KI75_CRYNJ	6	0.768	0.65	0.806	0.000363904	6.94384e-05	5.14506e-05	7.76849e-05	1.81075e-05	2.12999e-05	0.000125922	Coatomer subunit gamma OS=Cryptococcus neoformans var. neoformans serotype D (strain JEC21 / ATCC MYA-565) OX=214684 GN=CND03940 PE=3 SV=1
574	tr|Q5KAH4|Q5KAH4_CRYNJ	6	0.629	0.57	0.733	0.000189086	2.35271e-05	3.52233e-05	4.00223e-05	2.26745e-05	2.34346e-05	4.42046e-05	Fimbrin OS=Cryptococcus neoformans var. neoformans serotype D (strain JEC21 / ATCC MYA-565) OX=214684 GN=CNJ01680 PE=4 SV=1
575	tr|Q5K9R1|Q5K9R1_CRYNJ	6	0.603	0.54	0.714	0.000169747	2.69126e-05	2.87455e-05	3.25278e-05	2.47034e-05	2.18844e-05	3.49731e-05	Glucose-6-phosphate 1-epimerase OS=Cryptococcus neoformans var. neoformans serotype D (strain JEC21 / ATCC MYA-565) OX=214684 GN=CNK01070 PE=3 SV=1
576	tr|Q5KJX4|Q5KJX4_CRYNJ	6	0.495	0.53	0.675	0.000108979	1.62076e-05	1.71181e-05	1.80036e-05	1.65072e-05	1.9808e-05	2.13341e-05	Endoplasmic reticulum protein, putative OS=Cryptococcus neoformans var. neoformans serotype D (strain JEC21 / ATCC MYA-565) OX=214684 GN=CNC05040 PE=4 SV=1
577	sp|P0CQ86|DBP5_CRYNJ	6	0.778	0.54	0.773	0.000383506	5.19511e-05	6.69536e-05	7.00476e-05	5.3225e-05	5.91318e-05	8.21969e-05	ATP-dependent RNA helicase DBP5 OS=Cryptococcus neoformans var. neoformans serotype D (strain JEC21 / ATCC MYA-565) OX=214684 GN=DBP5 PE=3 SV=2
578	tr|Q5KCJ7|Q5KCJ7_CRYNJ	6	0.422	0.54	0.654	8.08037e-05	1.22404e-05	1.25918e-05	1.50055e-05	1.31881e-05	1.04862e-05	1.72918e-05	Programmed cell death protein 5 OS=Cryptococcus neoformans var. neoformans serotype D (strain JEC21 / ATCC MYA-565) OX=214684 GN=CNH01260 PE=3 SV=1
579	tr|Q5KA20|Q5KA20_CRYNJ	6	0.506	0.53	0.679	0.00011398	1.69999e-05	1.63476e-05	2.25046e-05	1.75484e-05	1.82036e-05	2.23762e-05	Small nuclear ribonucleoprotein G OS=Cryptococcus neoformans var. neoformans serotype D (strain JEC21 / ATCC MYA-565) OX=214684 GN=CNJ03360 PE=3 SV=2
580	tr|Q5KM60|Q5KM60_CRYNJ	6	0.784	0.6	0.795	0.000396881	7.09284e-05	6.42401e-05	8.7819e-05	7.62e-05	8.67969e-06	8.90133e-05	Ribosome assembly factor mrt4 OS=Cryptococcus neoformans var. neoformans serotype D (strain JEC21 / ATCC MYA-565) OX=214684 GN=CNB02830 PE=3 SV=1
581	tr|Q5KIT8|Q5KIT8_CRYNJ	6	0.367	0.53	0.632	6.39046e-05	1.0656e-05	8.9178e-06	1.23041e-05	1.0605e-05	1.2255e-05	9.16666e-06	H/ACA ribonucleoprotein complex subunit NOP10 OS=Cryptococcus neoformans var. neoformans serotype D (strain JEC21 / ATCC MYA-565) OX=214684 GN=CND01790 PE=3 SV=1
582	tr|Q5KIH6|Q5KIH6_CRYNJ	6	0.757	0.54	0.766	0.000343066	4.6484e-05	5.54803e-05	4.51726e-05	5.84588e-05	7.34213e-05	6.40492e-05	H/ACA ribonucleoprotein complex subunit CBF5 OS=Cryptococcus neoformans var. neoformans serotype D (strain JEC21 / ATCC MYA-565) OX=214684 GN=CND02940 PE=3 SV=1
583	tr|Q5K8C5|Q5K8C5_CRYNJ	6	0.689	0.54	0.743	0.000247383	3.42714e-05	3.75794e-05	4.50549e-05	3.28246e-05	4.42011e-05	5.34521e-05	Aldo-keto reductase, putative OS=Cryptococcus neoformans var. neoformans serotype D (strain JEC21 / ATCC MYA-565) OX=214684 GN=CNL06190 PE=4 SV=1
584	sp|P0CR40|SEC24_CRYNJ	6	0.653	0.53	0.728	0.000210669	2.91725e-05	3.57287e-05	3.69656e-05	3.21173e-05	3.65528e-05	4.01322e-05	Protein transport protein SEC24 OS=Cryptococcus neoformans var. neoformans serotype D (strain JEC21 / ATCC MYA-565) OX=214684 GN=SEC24 PE=3 SV=1
585	tr|Q5KAW6|Q5KAW6_CRYNJ	6	0.655	0.54	0.732	0.000211796	2.8418e-05	3.33755e-05	4.28253e-05	3.46512e-05	3.19454e-05	4.05808e-05	ATP-dependent RNA helicase OS=Cryptococcus neoformans var. neoformans serotype D (strain JEC21 / ATCC MYA-565) OX=214684 GN=CNJ00220 PE=3 SV=1
586	tr|Q5KI89|Q5KI89_CRYNJ	6	0.485	0.56	0.682	0.00010432	1.31592e-05	2.04046e-05	2.43877e-05	1.19259e-05	1.47212e-05	1.97214e-05	GAMM1 protein, putative OS=Cryptococcus neoformans var. neoformans serotype D (strain JEC21 / ATCC MYA-565) OX=214684 GN=CND03800 PE=3 SV=2
587	tr|Q5KB49|Q5KB49_CRYNJ	6	0.658	0.64	0.766	0.000214936	2.65715e-05	2.28436e-05	8.21576e-05	2.54988e-05	2.63351e-05	3.15295e-05	Expressed protein OS=Cryptococcus neoformans var. neoformans serotype D (strain JEC21 / ATCC MYA-565) OX=214684 GN=CNI03780 PE=4 SV=1
588	tr|Q5KDH0|Q5KDH0_CRYNJ	6	0.631	0.57	0.734	0.000191328	3.78102e-05	4.56702e-05	3.20059e-05	1.47981e-05	3.19476e-05	2.90962e-05	Small ribosomal subunit protein mS33 OS=Cryptococcus neoformans var. neoformans serotype D (strain JEC21 / ATCC MYA-565) OX=214684 GN=CNG04020 PE=3 SV=1
589	tr|Q5KG83|Q5KG83_CRYNJ	6	0.634	0.55	0.728	0.000193645	2.37852e-05	2.93477e-05	3.9158e-05	2.5985e-05	3.28661e-05	4.25034e-05	(2E,6E)-farnesyl diphosphate synthase OS=Cryptococcus neoformans var. neoformans serotype D (strain JEC21 / ATCC MYA-565) OX=214684 GN=CNE04510 PE=3 SV=1
590	tr|Q5KJB8|Q5KJB8_CRYNJ	6	0.805	0.53	0.778	0.000446713	7.37106e-05	7.00787e-05	8.84883e-05	7.38783e-05	6.31603e-05	7.73965e-05	NADH dehydrogenase (Ubiquinone) flavoprotein 2 OS=Cryptococcus neoformans var. neoformans serotype D (strain JEC21 / ATCC MYA-565) OX=214684 GN=CNC07090 PE=3 SV=1
591	tr|Q5KF38|Q5KF38_CRYNJ	6	0.481	0.58	0.687	0.00010274	1.14873e-05	2.08664e-05	2.45989e-05	1.40664e-05	1.07841e-05	2.09372e-05	Protein phosphatase PP2A regulatory subunit B OS=Cryptococcus neoformans var. neoformans serotype D (strain JEC21 / ATCC MYA-565) OX=214684 GN=CNF03200 PE=3 SV=1
592	tr|Q5KQ79|Q5KQ79_CRYNJ	6	0.745	0.57	0.772	0.000324054	3.83984e-05	4.07727e-05	8.34714e-05	5.68481e-05	5.75873e-05	4.69759e-05	Aminotransferase, putative OS=Cryptococcus neoformans var. neoformans serotype D (strain JEC21 / ATCC MYA-565) OX=214684 GN=CNA00190 PE=4 SV=1
593	sp|P0CO00|H2AZ_CRYNJ	5	0.158	0.57	0.52	1.81563e-05	3.76362e-06	1.58885e-06		3.81329e-06	4.78453e-06	4.20596e-06	Histone H2A.Z OS=Cryptococcus neoformans var. neoformans serotype D (strain JEC21 / ATCC MYA-565) OX=214684 GN=HTZ1 PE=3 SV=1
594	tr|Q5KGC5|Q5KGC5_CRYNJ	6	0.355	0.54	0.632	6.07886e-05	9.30456e-06	8.93099e-06	1.18932e-05	7.48123e-06	1.10536e-05	1.21251e-05	DUF1748-domain-containing protein OS=Cryptococcus neoformans var. neoformans serotype D (strain JEC21 / ATCC MYA-565) OX=214684 GN=CNE04110 PE=4 SV=1
595	tr|Q5KI95|Q5KI95_CRYNJ	6	0.367	0.57	0.646	6.40138e-05	8.39527e-06	1.06948e-05	8.05769e-06	8.63986e-06	1.67397e-05	1.14865e-05	Aldo-keto reductase, putative OS=Cryptococcus neoformans var. neoformans serotype D (strain JEC21 / ATCC MYA-565) OX=214684 GN=CND03740 PE=4 SV=1
596	tr|Q5K904|Q5K904_CRYNJ	6	0.354	0.57	0.641	6.04313e-05	1.10477e-05	8.69939e-06	1.12622e-05	5.89473e-06	8.95566e-06	1.45716e-05	ADF-H domain-containing protein OS=Cryptococcus neoformans var. neoformans serotype D (strain JEC21 / ATCC MYA-565) OX=214684 GN=CNH03850 PE=3 SV=1
597	tr|Q5K9H2|Q5K9H2_CRYNJ	6	0.547	0.82	0.789	0.00013465	6.17409e-06	4.32721e-06	9.82056e-05	7.5104e-06	8.32114e-06	1.01118e-05	Mitochondrial ribosomal protein s19, putative OS=Cryptococcus neoformans var. neoformans serotype D (strain JEC21 / ATCC MYA-565) OX=214684 GN=CNK01950 PE=3 SV=1
598	tr|Q5K8P5|Q5K8P5_CRYNJ	6	0.804	0.55	0.785	0.000445436	6.04593e-05	8.02201e-05	8.83252e-05	5.74924e-05	6.30395e-05	9.58994e-05	Diphosphomevalonate decarboxylase OS=Cryptococcus neoformans var. neoformans serotype D (strain JEC21 / ATCC MYA-565) OX=214684 GN=CNL04950 PE=3 SV=1
599	tr|Q5KNT0|Q5KNT0_CRYNJ	6	0.532	0.64	0.724	0.000126617	9.80251e-06	2.29045e-05	4.4504e-05	1.34077e-05	1.00802e-05	2.59185e-05	Vacuolar ATP synthase subunit e, putative OS=Cryptococcus neoformans var. neoformans serotype D (strain JEC21 / ATCC MYA-565) OX=214684 GN=CNA05420 PE=3 SV=1
600	tr|Q5K7S5|Q5K7S5_CRYNJ	6	0.589	0.54	0.71	0.000159877	2.43155e-05	2.98522e-05	2.41892e-05	2.7304e-05	3.29308e-05	2.12853e-05	Deoxyuridine 5'-triphosphate nucleotidohydrolase OS=Cryptococcus neoformans var. neoformans serotype D (strain JEC21 / ATCC MYA-565) OX=214684 GN=CNM01430 PE=3 SV=1
601	tr|Q5KCS2|Q5KCS2_CRYNJ	6	0.922	0.54	0.821	0.00110404	0.000205229	0.000210075	0.000150877	0.000199019	0.000200375	0.000138466	60S ribosomal protein L38 OS=Cryptococcus neoformans var. neoformans serotype D (strain JEC21 / ATCC MYA-565) OX=214684 GN=CNH02050 PE=3 SV=2
602	tr|Q5KNB8|Q5KNB8_CRYNJ	6	0.493	0.54	0.678	0.000107742	1.76858e-05	1.5947e-05	2.15364e-05	1.6145e-05	1.44456e-05	2.19822e-05	Uncharacterized protein OS=Cryptococcus neoformans var. neoformans serotype D (strain JEC21 / ATCC MYA-565) OX=214684 GN=CNA07040 PE=4 SV=1
603	tr|Q5KDF0|Q5KDF0_CRYNJ	6	0.844	0.55	0.798	0.000571884	9.1326e-05	9.44382e-05	9.77316e-05	9.28366e-05	6.62423e-05	0.000129309	12 kDa heat shock protein (Glucose and lipid-regulated protein), putative OS=Cryptococcus neoformans var. neoformans serotype D (strain JEC21 / ATCC MYA-565) OX=214684 GN=CNG04220 PE=4 SV=1
604	tr|Q5KHA2|Q5KHA2_CRYNJ	6	0.699	0.53	0.743	0.000258687	4.16317e-05	3.26597e-05	4.51314e-05	4.17672e-05	4.6258e-05	5.12387e-05	Translation initiation factor, putative OS=Cryptococcus neoformans var. neoformans serotype D (strain JEC21 / ATCC MYA-565) OX=214684 GN=CNE00740 PE=3 SV=2
605	tr|Q5KDW3|Q5KDW3_CRYNJ	6	0.563	0.59	0.718	0.000143745	1.88893e-05	1.7582e-05	3.24347e-05	1.77239e-05	1.88298e-05	3.82852e-05	Mannose-1-phosphate guanylyltransferase, putative OS=Cryptococcus neoformans var. neoformans serotype D (strain JEC21 / ATCC MYA-565) OX=214684 GN=CNG02580 PE=3 SV=2
606	tr|Q5KIX6|Q5KIX6_CRYNJ	6	0.176	0.63	0.602	2.44499e-05	1.81364e-06	4.97994e-06	4.82173e-06	2.69607e-06	2.18666e-06	7.95188e-06	Mitochondrial fission process protein 1 OS=Cryptococcus neoformans var. neoformans serotype D (strain JEC21 / ATCC MYA-565) OX=214684 GN=CND01400 PE=3 SV=1
607	tr|Q5KL85|Q5KL85_CRYNJ	6	0.732	0.53	0.754	0.000302491	4.31752e-05	5.00319e-05	6.00064e-05	4.67788e-05	4.58447e-05	5.66542e-05	Ubiquitin-like domain-containing protein OS=Cryptococcus neoformans var. neoformans serotype D (strain JEC21 / ATCC MYA-565) OX=214684 GN=CNC00390 PE=4 SV=1
608	tr|Q5KID6|Q5KID6_CRYNJ	6	0.371	0.57	0.647	6.50162e-05	8.69981e-06	1.11699e-05	1.44321e-05	7.51569e-06	8.17238e-06	1.50263e-05	Coatomer subunit epsilon OS=Cryptococcus neoformans var. neoformans serotype D (strain JEC21 / ATCC MYA-565) OX=214684 GN=CND03340 PE=3 SV=1
609	tr|Q5KL15|Q5KL15_CRYNJ	6	0.477	0.57	0.682	0.000101252	2.02725e-05	9.62049e-06	1.61993e-05	2.39135e-05	1.50173e-05	1.62291e-05	Template-activating factor I OS=Cryptococcus neoformans var. neoformans serotype D (strain JEC21 / ATCC MYA-565) OX=214684 GN=CNC01110 PE=3 SV=1
610	tr|Q5KAU6|Q5KAU6_CRYNJ	6	0.635	0.56	0.732	0.000194033	2.88754e-05	3.70674e-05	3.66109e-05	2.12005e-05	2.67372e-05	4.35414e-05	C-3 sterol dehydrogenase (C-4 sterol decarboxylase), putative OS=Cryptococcus neoformans var. neoformans serotype D (strain JEC21 / ATCC MYA-565) OX=214684 GN=CNJ00460 PE=3 SV=1
611	tr|Q5KC08|Q5KC08_CRYNJ	6	0.566	0.52	0.695	0.000145524	2.31737e-05	2.56568e-05	2.72245e-05	2.05623e-05	2.62709e-05	2.2636e-05	Long-chain-fatty-acid-CoA-ligase, putative OS=Cryptococcus neoformans var. neoformans serotype D (strain JEC21 / ATCC MYA-565) OX=214684 GN=CNI00710 PE=4 SV=1
612	tr|Q5KHY6|Q5KHY6_CRYNJ	6	0.435	0.56	0.665	8.49681e-05	1.67768e-05	1.26602e-05	1.97303e-05	1.23015e-05	1.32212e-05	1.02781e-05	Septin ring protein, putative OS=Cryptococcus neoformans var. neoformans serotype D (strain JEC21 / ATCC MYA-565) OX=214684 GN=CND04860 PE=3 SV=1
613	sp|P0CR26|RUVB1_CRYNJ	6	0.595	0.57	0.722	0.000163659	1.97727e-05	2.59746e-05	4.00349e-05	2.25915e-05	2.02103e-05	3.50748e-05	RuvB-like helicase 1 OS=Cryptococcus neoformans var. neoformans serotype D (strain JEC21 / ATCC MYA-565) OX=214684 GN=RVB1 PE=3 SV=1
614	tr|Q5KJC4|Q5KJC4_CRYNJ	6	0.58	0.59	0.723	0.000153731	2.7489e-05	3.39274e-05	2.22716e-05	1.00412e-05	2.07866e-05	3.92154e-05	sphingolipid C(9)-methyltransferase OS=Cryptococcus neoformans var. neoformans serotype D (strain JEC21 / ATCC MYA-565) OX=214684 GN=CNC07040 PE=3 SV=1
615	tr|Q5KHW4|Q5KHW4_CRYNJ	6	0.468	0.54	0.669	9.73874e-05	1.86953e-05	1.29957e-05	1.95699e-05	1.57979e-05	1.44419e-05	1.58868e-05	Mitochondrial import inner membrane translocase subunit tim23, putative OS=Cryptococcus neoformans var. neoformans serotype D (strain JEC21 / ATCC MYA-565) OX=214684 GN=CND05080 PE=4 SV=1
616	tr|Q5KHR4|Q5KHR4_CRYNJ	5	0.168	0.58	0.527	1.93812e-05	2.80017e-06	3.94249e-06	3.02454e-06	3.44952e-06		6.16448e-06	RNA polymerase Rpb4/RPC9 core domain-containing protein OS=Cryptococcus neoformans var. neoformans serotype D (strain JEC21 / ATCC MYA-565) OX=214684 GN=CND05580 PE=3 SV=2
617	tr|Q5KF07|Q5KF07_CRYNJ	6	0.626	0.6	0.742	0.000186992	1.77177e-05	4.02299e-05	4.54415e-05	1.64204e-05	2.32733e-05	4.39089e-05	Alpha-1,4 glucan phosphorylase OS=Cryptococcus neoformans var. neoformans serotype D (strain JEC21 / ATCC MYA-565) OX=214684 GN=CNF03530 PE=3 SV=1
618	tr|Q5KEW6|Q5KEW6_CRYNJ	6	0.307	0.59	0.632	4.90187e-05	1.34225e-05	4.75392e-06	9.09927e-06	1.02494e-05	5.83159e-06	5.66203e-06	biotin synthase OS=Cryptococcus neoformans var. neoformans serotype D (strain JEC21 / ATCC MYA-565) OX=214684 GN=CNF03970 PE=3 SV=1
619	tr|Q5KP99|Q5KP99_CRYNJ	6	0.566	0.56	0.709	0.000145104	1.7164e-05	1.94494e-05	3.46484e-05	2.33689e-05	2.29312e-05	2.75425e-05	Delta-aminolevulinic acid dehydratase OS=Cryptococcus neoformans var. neoformans serotype D (strain JEC21 / ATCC MYA-565) OX=214684 GN=CNA03580 PE=3 SV=1
620	tr|Q5K7U1|Q5K7U1_CRYNJ	6	0.595	0.59	0.728	0.000163725	1.89263e-05	3.4752e-05	3.40449e-05	2.25658e-05	1.26043e-05	4.0832e-05	Glycerol-1-phosphatase, putative OS=Cryptococcus neoformans var. neoformans serotype D (strain JEC21 / ATCC MYA-565) OX=214684 GN=CNM01280 PE=4 SV=1
621	tr|Q5KMZ9|Q5KMZ9_CRYNJ	6	0.668	0.56	0.743	0.000225108	2.73672e-05	4.1475e-05	3.98329e-05	2.38441e-05	4.27163e-05	4.98721e-05	LEA domain protein OS=Cryptococcus neoformans var. neoformans serotype D (strain JEC21 / ATCC MYA-565) OX=214684 GN=CNA08250 PE=4 SV=2
622	tr|Q5KP26|Q5KP26_CRYNJ	6	0.584	0.55	0.711	0.000156509	2.23726e-05	2.23774e-05	3.27274e-05	2.44448e-05	2.01136e-05	3.44728e-05	Electron transfer flavoprotein-ubiquinone oxidoreductase OS=Cryptococcus neoformans var. neoformans serotype D (strain JEC21 / ATCC MYA-565) OX=214684 GN=CNA04420 PE=4 SV=1
623	tr|Q5K8H1|Q5K8H1_CRYNJ	6	0.514	0.58	0.698	0.000117741	1.43886e-05	1.53711e-05	2.79568e-05	1.56858e-05	1.43002e-05	3.00389e-05	Insulin degrading enzyme, putative OS=Cryptococcus neoformans var. neoformans serotype D (strain JEC21 / ATCC MYA-565) OX=214684 GN=CNL05710 PE=3 SV=1
624	tr|Q5KKE8|Q5KKE8_CRYNJ	6	0.43	0.53	0.653	8.35409e-05	1.61503e-05	1.51362e-05	1.44431e-05	1.47612e-05	1.2928e-05	1.01222e-05	Peptidyl-prolyl cis-trans isomerase OS=Cryptococcus neoformans var. neoformans serotype D (strain JEC21 / ATCC MYA-565) OX=214684 GN=CNC03250 PE=4 SV=1
625	tr|Q5KFQ5|Q5KFQ5_CRYNJ	6	0.654	0.52	0.725	0.000210757	3.29779e-05	3.23617e-05	4.22299e-05	3.36247e-05	3.42538e-05	3.5309e-05	Actin-related protein 2/3 complex subunit OS=Cryptococcus neoformans var. neoformans serotype D (strain JEC21 / ATCC MYA-565) OX=214684 GN=CNF00940 PE=3 SV=1
627	sp|P0CR60|SNX3_CRYNJ	6	0.417	0.54	0.652	7.88653e-05	1.19962e-05	1.46824e-05	1.36272e-05	1.15703e-05	1.06284e-05	1.63609e-05	Sorting nexin-3 OS=Cryptococcus neoformans var. neoformans serotype D (strain JEC21 / ATCC MYA-565) OX=214684 GN=SNX3 PE=3 SV=2
628	tr|A0A0S2LIF2|A0A0S2LIF2_CRYNJ	6	0.291	0.54	0.61	4.55088e-05	5.46796e-06	7.60699e-06	7.61683e-06	7.03164e-06	9.56e-06	8.22534e-06	Large ribosomal subunit protein uL30m OS=Cryptococcus neoformans var. neoformans serotype D (strain JEC21 / ATCC MYA-565) OX=214684 GN=CNC04305 PE=3 SV=1
629	sp|Q5KD76|MTND_CRYNJ	6	0.308	0.58	0.629	4.92836e-05	5.62671e-06	1.01e-05	1.0739e-05	6.80333e-06	4.66822e-06	1.13463e-05	Acireductone dioxygenase OS=Cryptococcus neoformans var. neoformans serotype D (strain JEC21 / ATCC MYA-565) OX=214684 GN=ADI1 PE=3 SV=2
630	tr|Q5KK61|Q5KK61_CRYNJ	6	0.423	0.56	0.661	8.11682e-05	1.15496e-05	1.16479e-05	1.50894e-05	1.20561e-05	1.03022e-05	2.0523e-05	phosphoribosylglycinamide formyltransferase 1 OS=Cryptococcus neoformans var. neoformans serotype D (strain JEC21 / ATCC MYA-565) OX=214684 GN=CNC04140 PE=3 SV=2
631	tr|Q5KJM9|Q5KJM9_CRYNJ	6	0.252	0.56	0.604	3.7558e-05	4.90014e-06	6.73968e-06	7.79663e-06	4.37718e-06	5.18213e-06	8.5622e-06	N-acetyltransferase domain-containing protein OS=Cryptococcus neoformans var. neoformans serotype D (strain JEC21 / ATCC MYA-565) OX=214684 GN=CNC05960 PE=4 SV=2
632	sp|P0CR38|SEC23_CRYNJ	6	0.648	0.55	0.733	0.000205418	3.07234e-05	3.28851e-05	3.49215e-05	3.17869e-05	2.67573e-05	4.83437e-05	Protein transport protein SEC23 OS=Cryptococcus neoformans var. neoformans serotype D (strain JEC21 / ATCC MYA-565) OX=214684 GN=SEC23 PE=3 SV=1
633	tr|Q5KPG4|Q5KPG4_CRYNJ	6	0.832	0.52	0.784	0.000527995	7.60296e-05	8.92482e-05	9.73313e-05	8.55039e-05	8.89436e-05	9.09384e-05	Chaperone activator, putative OS=Cryptococcus neoformans var. neoformans serotype D (strain JEC21 / ATCC MYA-565) OX=214684 GN=CNA02890 PE=3 SV=1
634	tr|Q5K6W6|Q5K6W6_CRYNJ	6	0.697	0.54	0.746	0.000256406	3.5662e-05	3.65879e-05	4.24553e-05	4.15968e-05	4.47769e-05	5.53266e-05	RRM domain-containing protein OS=Cryptococcus neoformans var. neoformans serotype D (strain JEC21 / ATCC MYA-565) OX=214684 GN=CNN01940 PE=4 SV=1
635	tr|Q5KPE4|Q5KPE4_CRYNJ	6	0.563	0.57	0.711	0.000143314	1.69097e-05	2.3192e-05	3.09076e-05	1.65012e-05	2.24108e-05	3.33926e-05	J domain-containing protein OS=Cryptococcus neoformans var. neoformans serotype D (strain JEC21 / ATCC MYA-565) OX=214684 GN=CNA03090 PE=4 SV=1
636	tr|Q5KF63|Q5KF63_CRYNJ	6	0.163	0.59	0.584	2.2588e-05	2.00691e-06	4.72468e-06	4.23926e-06	3.74572e-06	1.94855e-06	5.92287e-06	V-type proton ATPase subunit F OS=Cryptococcus neoformans var. neoformans serotype D (strain JEC21 / ATCC MYA-565) OX=214684 GN=CNF02860 PE=3 SV=2
637	tr|Q5KQ43|Q5KQ43_CRYNJ	6	0.521	0.56	0.694	0.000120816	1.75683e-05	2.15478e-05	2.59642e-05	1.34389e-05	1.70219e-05	2.52746e-05	PCI domain-containing protein OS=Cryptococcus neoformans var. neoformans serotype D (strain JEC21 / ATCC MYA-565) OX=214684 GN=CNA00530 PE=3 SV=1
638	tr|Q5KD50|Q5KD50_CRYNJ	6	0.552	0.58	0.711	0.000136966	1.45976e-05	2.00528e-05	2.98685e-05	3.62079e-05	1.83092e-05	1.79295e-05	Coronin OS=Cryptococcus neoformans var. neoformans serotype D (strain JEC21 / ATCC MYA-565) OX=214684 GN=CNH03300 PE=3 SV=1
639	tr|Q5KLK6|Q5KLK6_CRYNJ	6	0.716	0.64	0.785	0.000280722	3.24517e-05	4.27108e-05	7.46368e-05	2.12099e-05	1.90031e-05	9.07099e-05	60s ribosomal protein l37a, putative OS=Cryptococcus neoformans var. neoformans serotype D (strain JEC21 / ATCC MYA-565) OX=214684 GN=CNB04930 PE=3 SV=1
640	tr|Q5K7Y2|Q5K7Y2_CRYNJ	6	0.598	0.61	0.736	0.000165957	1.86827e-05	2.60976e-05	3.98151e-05	2.23155e-05	1.05489e-05	4.84977e-05	Proliferating cell nuclear antigen OS=Cryptococcus neoformans var. neoformans serotype D (strain JEC21 / ATCC MYA-565) OX=214684 GN=CNM00880 PE=3 SV=1
641	tr|Q5KFG9|Q5KFG9_CRYNJ	6	0.811	0.58	0.797	0.000463246	7.24043e-05	0.000102593	8.3436e-05	4.50846e-05	5.17195e-05	0.000108009	60s ribosomal protein l33-b, putative OS=Cryptococcus neoformans var. neoformans serotype D (strain JEC21 / ATCC MYA-565) OX=214684 GN=CNF01790 PE=3 SV=2
642	sp|P0CN38|EFTS_CRYNJ	6	0.557	0.55	0.702	0.000140019	2.01742e-05	2.00408e-05	2.74822e-05	2.20429e-05	1.89966e-05	3.1282e-05	Elongation factor Ts, mitochondrial OS=Cryptococcus neoformans var. neoformans serotype D (strain JEC21 / ATCC MYA-565) OX=214684 GN=TSF1 PE=3 SV=1
643	tr|Q5KJX5|Q5KJX5_CRYNJ	6	0.481	0.55	0.677	0.000102686	1.14041e-05	1.48602e-05	1.83826e-05	2.03956e-05	1.63371e-05	2.13061e-05	DRBM domain-containing protein OS=Cryptococcus neoformans var. neoformans serotype D (strain JEC21 / ATCC MYA-565) OX=214684 GN=CNC05030 PE=4 SV=1
644	tr|Q5K9E5|Q5K9E5_CRYNJ	6	0.824	0.52	0.781	0.000503484	8.41876e-05	8.96204e-05	8.59353e-05	8.49524e-05	6.71477e-05	9.16408e-05	GrpE protein homolog, mitochondrial OS=Cryptococcus neoformans var. neoformans serotype D (strain JEC21 / ATCC MYA-565) OX=214684 GN=CNK02220 PE=3 SV=1
645	tr|Q5KDK5|Q5KDK5_CRYNJ	6	0.743	0.72	0.821	0.000320545	1.63324e-05	2.74266e-05	9.88616e-05	2.00017e-05	1.16358e-05	0.000146287	Actin cytoskeleton-regulatory complex protein PAN1 OS=Cryptococcus neoformans var. neoformans serotype D (strain JEC21 / ATCC MYA-565) OX=214684 GN=CNG03630 PE=3 SV=2
646	tr|Q5K7D5|Q5K7D5_CRYNJ	6	0.193	0.55	0.581	2.72067e-05	5.70887e-06	2.97244e-06	4.21786e-06	5.53641e-06	5.04122e-06	3.72992e-06	RNA binding protein, putative OS=Cryptococcus neoformans var. neoformans serotype D (strain JEC21 / ATCC MYA-565) OX=214684 GN=CNN00230 PE=4 SV=2
647	sp|P0CN52|EIF3G_CRYNJ	6	0.778	0.53	0.769	0.000384825	5.60959e-05	5.62999e-05	7.00894e-05	6.54152e-05	6.12182e-05	7.57068e-05	Eukaryotic translation initiation factor 3 subunit G OS=Cryptococcus neoformans var. neoformans serotype D (strain JEC21 / ATCC MYA-565) OX=214684 GN=TIF35 PE=3 SV=1
648	sp|P0CS34|ERB1_CRYNJ	6	0.492	0.55	0.681	0.000107597	1.18074e-05	1.74611e-05	2.24411e-05	1.87888e-05	1.61563e-05	2.09422e-05	Ribosome biogenesis protein ERB1 OS=Cryptococcus neoformans var. neoformans serotype D (strain JEC21 / ATCC MYA-565) OX=214684 GN=ERB1 PE=3 SV=1
649	tr|Q5KEV8|Q5KEV8_CRYNJ	6	0.469	0.59	0.686	9.78161e-05	8.84951e-06	1.25967e-05	2.1026e-05	1.14062e-05	1.83211e-05	2.56167e-05	DNA-directed RNA polymerase subunit beta OS=Cryptococcus neoformans var. neoformans serotype D (strain JEC21 / ATCC MYA-565) OX=214684 GN=CNF04080 PE=3 SV=1
650	tr|Q5KIY1|Q5KIY1_CRYNJ	6	0.776	0.54	0.772	0.000379976	5.89726e-05	6.03555e-05	7.49615e-05	5.40577e-05	4.97524e-05	8.18768e-05	Glutathione transferase, putative OS=Cryptococcus neoformans var. neoformans serotype D (strain JEC21 / ATCC MYA-565) OX=214684 GN=CND01340 PE=4 SV=2
651	tr|Q5KLS4|Q5KLS4_CRYNJ	6	0.623	0.53	0.718	0.000184371	2.39593e-05	3.08762e-05	2.81577e-05	2.93497e-05	3.6074e-05	3.5954e-05	Cytoplasm protein, putative OS=Cryptococcus neoformans var. neoformans serotype D (strain JEC21 / ATCC MYA-565) OX=214684 GN=CNB04240 PE=3 SV=1
652	tr|Q5K9S1|Q5K9S1_CRYNJ	6	0.448	0.55	0.666	8.99294e-05	1.271e-05	1.33491e-05	1.39661e-05	1.38525e-05	2.15167e-05	1.4535e-05	Synaptobrevin homolog YKT6 OS=Cryptococcus neoformans var. neoformans serotype D (strain JEC21 / ATCC MYA-565) OX=214684 GN=CNK00970 PE=3 SV=1
653	tr|Q5KH53|Q5KH53_CRYNJ	6	0.519	0.57	0.696	0.000119797	1.66409e-05	1.98559e-05	1.93057e-05	2.01037e-05	1.32705e-05	3.06199e-05	Copper chaperone, putative OS=Cryptococcus neoformans var. neoformans serotype D (strain JEC21 / ATCC MYA-565) OX=214684 GN=CNE01230 PE=3 SV=1
654	tr|Q5KJ10|Q5KJ10_CRYNJ	6	0.742	0.6	0.781	0.000319184	8.73665e-05	2.74001e-05	4.91148e-05	7.06214e-05	2.97683e-05	5.49128e-05	Carbamoyl phosphate synthase arginine-specific small chain OS=Cryptococcus neoformans var. neoformans serotype D (strain JEC21 / ATCC MYA-565) OX=214684 GN=CND01050 PE=3 SV=1
655	tr|Q5KKH4|Q5KKH4_CRYNJ	6	0.445	0.66	0.702	8.88413e-05	8.03443e-06	9.7628e-06	2.24139e-05	9.87779e-06	5.92008e-06	3.28324e-05	DUF1014-domain-containing protein OS=Cryptococcus neoformans var. neoformans serotype D (strain JEC21 / ATCC MYA-565) OX=214684 GN=CNC03000 PE=3 SV=1
656	tr|Q5K8F5|Q5K8F5_CRYNJ	6	0.715	0.62	0.778	0.000278456	4.98519e-05	3.28591e-05	2.95685e-05	3.96249e-05	3.37535e-05	9.27984e-05	Cysteine synthase, putative OS=Cryptococcus neoformans var. neoformans serotype D (strain JEC21 / ATCC MYA-565) OX=214684 GN=CNL05880 PE=4 SV=2
657	sp|P0CM60|VAC8_CRYNJ	6	0.405	0.57	0.658	7.52693e-05	1.28213e-05	1.3517e-05	1.49777e-05	7.98072e-06	8.66898e-06	1.73035e-05	Vacuolar protein 8 OS=Cryptococcus neoformans var. neoformans serotype D (strain JEC21 / ATCC MYA-565) OX=214684 GN=VAC8 PE=3 SV=1
658	tr|Q5K7J0|Q5K7J0_CRYNJ	6	0.459	0.53	0.663	9.40576e-05	1.31518e-05	1.82261e-05	1.46045e-05	1.67371e-05	1.69192e-05	1.4419e-05	NADH dehydrogenase (Ubiquinone) 1 alpha subcomplex 5 OS=Cryptococcus neoformans var. neoformans serotype D (strain JEC21 / ATCC MYA-565) OX=214684 GN=CNM02270 PE=3 SV=1
659	tr|Q5KMC2|Q5KMC2_CRYNJ	6	0.617	0.64	0.752	0.000179619	2.84328e-05	1.6608e-05	1.10582e-05	5.74542e-05	5.02899e-05	1.57755e-05	RAN protein binding protein, putative OS=Cryptococcus neoformans var. neoformans serotype D (strain JEC21 / ATCC MYA-565) OX=214684 GN=CNB02200 PE=4 SV=1
660	tr|Q5KEU7|Q5KEU7_CRYNJ	6	0.506	0.62	0.709	0.000113708	8.27258e-06	1.86066e-05	3.23426e-05	7.93734e-06	1.82112e-05	2.83376e-05	Vesicular-fusion protein SEC18 OS=Cryptococcus neoformans var. neoformans serotype D (strain JEC21 / ATCC MYA-565) OX=214684 GN=CNF04190 PE=3 SV=1
661	tr|Q5KLN8|Q5KLN8_CRYNJ	6	0.376	0.56	0.645	6.64932e-05	9.25334e-06	1.15762e-05	1.59532e-05	8.95321e-06	7.84592e-06	1.29113e-05	NmrA-like domain-containing protein OS=Cryptococcus neoformans var. neoformans serotype D (strain JEC21 / ATCC MYA-565) OX=214684 GN=CNB04620 PE=3 SV=1
662	tr|Q5KF56|Q5KF56_CRYNJ	6	0.486	0.62	0.702	0.000104656	1.50022e-05	1.82069e-05	2.34392e-05	1.16319e-05	4.25206e-06	3.2124e-05	Expressed protein OS=Cryptococcus neoformans var. neoformans serotype D (strain JEC21 / ATCC MYA-565) OX=214684 GN=CNF02920 PE=4 SV=1
663	tr|Q5K729|Q5K729_CRYNJ	6	0.256	0.61	0.622	3.82847e-05	5.38976e-06	3.92426e-06	1.11486e-05	6.04475e-06	2.92612e-06	8.85117e-06	Uncharacterized protein OS=Cryptococcus neoformans var. neoformans serotype D (strain JEC21 / ATCC MYA-565) OX=214684 GN=CNN01320 PE=4 SV=2
664	tr|Q5KGU6|Q5KGU6_CRYNJ	6	0.442	0.56	0.667	8.75041e-05	1.04054e-05	9.24498e-06	1.89104e-05	1.55087e-05	1.62606e-05	1.7174e-05	RNase III domain-containing protein OS=Cryptococcus neoformans var. neoformans serotype D (strain JEC21 / ATCC MYA-565) OX=214684 GN=CNE02300 PE=4 SV=1
665	sp|P0CM06|COFI_CRYNJ	6	0.684	0.6	0.761	0.000240994	6.55805e-05	2.07586e-05	2.4106e-05	4.8618e-05	5.08967e-05	3.10344e-05	Cofilin OS=Cryptococcus neoformans var. neoformans serotype D (strain JEC21 / ATCC MYA-565) OX=214684 GN=COF1 PE=3 SV=1
666	tr|Q5KDT6|Q5KDT6_CRYNJ	6	0.381	0.6	0.66	6.78162e-05	1.06339e-05	1.5006e-05	1.17651e-05	1.0244e-05	2.89975e-06	1.72675e-05	Processing of 20S pre-rRNA-related protein, putative OS=Cryptococcus neoformans var. neoformans serotype D (strain JEC21 / ATCC MYA-565) OX=214684 GN=CNG02830 PE=3 SV=1
667	tr|Q5KQ40|Q5KQ40_CRYNJ	6	0.841	0.6	0.814	0.000559989	5.73041e-05	9.94049e-05	0.000140069	6.1954e-05	5.50296e-05	0.000146227	RanBD1 domain-containing protein OS=Cryptococcus neoformans var. neoformans serotype D (strain JEC21 / ATCC MYA-565) OX=214684 GN=CNA00560 PE=4 SV=1
668	tr|Q5K7Z3|Q5K7Z3_CRYNJ	6	0.58	0.55	0.71	0.000154268	1.47499e-05	2.59443e-05	2.91654e-05	2.77254e-05	2.78971e-05	2.87856e-05	Expressed protein OS=Cryptococcus neoformans var. neoformans serotype D (strain JEC21 / ATCC MYA-565) OX=214684 GN=CNM00770 PE=4 SV=1
670	tr|Q5KFM4|Q5KFM4_CRYNJ	6	0.601	0.61	0.737	0.000168416	1.55247e-05	2.22754e-05	3.83224e-05	2.56919e-05	1.54114e-05	5.11898e-05	rRNA primary transcript binding protein, putative OS=Cryptococcus neoformans var. neoformans serotype D (strain JEC21 / ATCC MYA-565) OX=214684 GN=CNF01250 PE=4 SV=1
671	tr|Q5KGJ1|Q5KGJ1_CRYNJ	6	0.566	0.58	0.715	0.00014543	1.58726e-05	2.17867e-05	3.09524e-05	2.21497e-05	1.5933e-05	3.87358e-05	Septin, putative OS=Cryptococcus neoformans var. neoformans serotype D (strain JEC21 / ATCC MYA-565) OX=214684 GN=CNE03430 PE=3 SV=1
672	tr|Q5KGD5|Q5KGD5_CRYNJ	6	0.409	0.55	0.653	7.63044e-05	1.06565e-05	1.20316e-05	1.6054e-05	1.0408e-05	1.07151e-05	1.6439e-05	Ribosomal protein S6 OS=Cryptococcus neoformans var. neoformans serotype D (strain JEC21 / ATCC MYA-565) OX=214684 GN=CNE04000 PE=3 SV=2
673	tr|Q5KMF3|Q5KMF3_CRYNJ	6	0.578	0.53	0.703	0.000152978	2.1429e-05	2.60488e-05	2.48792e-05	2.66783e-05	2.37963e-05	3.01459e-05	Large ribosomal subunit protein uL11m OS=Cryptococcus neoformans var. neoformans serotype D (strain JEC21 / ATCC MYA-565) OX=214684 GN=CNB01910 PE=3 SV=1
674	tr|Q5KE76|Q5KE76_CRYNJ	6	0.655	0.54	0.732	0.000211784	3.69158e-05	2.63543e-05	3.52646e-05	3.06516e-05	4.27093e-05	3.98886e-05	Mitochondrial import receptor subunit TOM20 OS=Cryptococcus neoformans var. neoformans serotype D (strain JEC21 / ATCC MYA-565) OX=214684 GN=CNG01470 PE=3 SV=1
675	tr|Q5KPD4|Q5KPD4_CRYNJ	6	0.628	0.55	0.726	0.000188896	2.27458e-05	3.52601e-05	2.82558e-05	2.37421e-05	4.03647e-05	3.85272e-05	MICOS complex subunit OS=Cryptococcus neoformans var. neoformans serotype D (strain JEC21 / ATCC MYA-565) OX=214684 GN=CNA03190 PE=4 SV=1
676	sp|P0CO94|CEF1_CRYNJ	6	0.497	0.6	0.699	0.00010972	1.25995e-05	1.70814e-05	2.65876e-05	1.22565e-05	1.05134e-05	3.06813e-05	Pre-mRNA-splicing factor CEF1 OS=Cryptococcus neoformans var. neoformans serotype D (strain JEC21 / ATCC MYA-565) OX=214684 GN=CEF1 PE=3 SV=1
677	tr|Q5KM78|Q5KM78_CRYNJ	6	0.748	0.59	0.779	0.000328366	5.065e-05	4.57866e-05	6.3693e-05	3.59606e-05	4.0338e-05	9.19379e-05	Phosphotransferase OS=Cryptococcus neoformans var. neoformans serotype D (strain JEC21 / ATCC MYA-565) OX=214684 GN=CNB02660 PE=3 SV=1
678	tr|Q5KNB3|Q5KNB3_CRYNJ	6	0.6	0.62	0.74	0.000167197	1.45516e-05	5.35624e-05	3.52028e-05	2.17028e-05	1.36432e-05	2.85346e-05	ABC transporter, putative OS=Cryptococcus neoformans var. neoformans serotype D (strain JEC21 / ATCC MYA-565) OX=214684 GN=CNA07090 PE=3 SV=1
681	tr|Q5KK45|Q5KK45_CRYNJ	6	0.656	0.51	0.722	0.000212595	3.44622e-05	3.77359e-05	3.39525e-05	3.32277e-05	3.86939e-05	3.45232e-05	ornithine carbamoyltransferase OS=Cryptococcus neoformans var. neoformans serotype D (strain JEC21 / ATCC MYA-565) OX=214684 GN=CNC04300 PE=3 SV=2
682	tr|Q5KFJ6|Q5KFJ6_CRYNJ	6	0.81	0.61	0.807	0.000461739	2.80216e-05	0.000121824	4.0705e-05	0.000100024	6.63421e-05	0.000104823	UDP-N-acetylglucosamine diphosphorylase OS=Cryptococcus neoformans var. neoformans serotype D (strain JEC21 / ATCC MYA-565) OX=214684 GN=CNF01520 PE=4 SV=1
683	tr|Q5KLS0|Q5KLS0_CRYNJ	6	0.602	0.58	0.727	0.000169226	2.56865e-05	2.70971e-05	3.65055e-05	2.03458e-05	1.73285e-05	4.22626e-05	Proteasome subunit alpha type OS=Cryptococcus neoformans var. neoformans serotype D (strain JEC21 / ATCC MYA-565) OX=214684 GN=CNB04280 PE=3 SV=1
684	tr|Q5KDY7|Q5KDY7_CRYNJ	6	0.505	0.56	0.688	0.000113104	1.84094e-05	9.95378e-06	2.0436e-05	1.83359e-05	2.29903e-05	2.29786e-05	DIS3-like exonuclease 2 OS=Cryptococcus neoformans var. neoformans serotype D (strain JEC21 / ATCC MYA-565) OX=214684 GN=CNG02350 PE=3 SV=1
685	tr|Q5KIT5|Q5KIT5_CRYNJ	6	0.773	0.58	0.784	0.000374464	5.18245e-05	4.78089e-05	6.33719e-05	6.18486e-05	4.35523e-05	0.000106057	Uncharacterized protein OS=Cryptococcus neoformans var. neoformans serotype D (strain JEC21 / ATCC MYA-565) OX=214684 GN=CND01820 PE=4 SV=1
686	tr|Q5KCJ5|Q5KCJ5_CRYNJ	6	0.846	0.53	0.792	0.000579862	8.4387e-05	0.000101569	0.000114308	9.52969e-05	7.52571e-05	0.000109044	cytochrome-b5 reductase OS=Cryptococcus neoformans var. neoformans serotype D (strain JEC21 / ATCC MYA-565) OX=214684 GN=CNH01240 PE=3 SV=1
687	tr|Q5KGJ8|Q5KGJ8_CRYNJ	6	0.47	0.54	0.67	9.8263e-05	1.77346e-05	1.25349e-05	1.44296e-05	2.06242e-05	1.47978e-05	1.81419e-05	Endonuclease OS=Cryptococcus neoformans var. neoformans serotype D (strain JEC21 / ATCC MYA-565) OX=214684 GN=CNE03360 PE=3 SV=1
688	tr|Q5KHR6|Q5KHR6_CRYNJ	6	0.466	0.53	0.665	9.68156e-05	1.61466e-05	1.48763e-05	1.39037e-05	1.92415e-05	1.43432e-05	1.83042e-05	cysteine desulfurase OS=Cryptococcus neoformans var. neoformans serotype D (strain JEC21 / ATCC MYA-565) OX=214684 GN=CND05560 PE=3 SV=1
689	tr|Q5K8Q0|Q5K8Q0_CRYNJ	6	0.668	0.52	0.729	0.000224348	3.83978e-05	3.44361e-05	3.61977e-05	4.22511e-05	3.37115e-05	3.93535e-05	HMG box domain-containing protein OS=Cryptococcus neoformans var. neoformans serotype D (strain JEC21 / ATCC MYA-565) OX=214684 GN=CNL04900 PE=4 SV=1
690	tr|Q5KIQ7|Q5KIQ7_CRYNJ	6	0.706	0.67	0.792	0.000267968	2.35819e-05	2.27411e-05	8.053e-05	2.15457e-05	2.01115e-05	9.94577e-05	PCI domain-containing protein OS=Cryptococcus neoformans var. neoformans serotype D (strain JEC21 / ATCC MYA-565) OX=214684 GN=CND02110 PE=3 SV=1
691	tr|Q5KKG7|Q5KKG7_CRYNJ	6	0.471	0.57	0.68	9.85164e-05	9.78809e-06	1.76685e-05	2.10539e-05	1.6067e-05	1.17972e-05	2.21417e-05	Ribosomal protein OS=Cryptococcus neoformans var. neoformans serotype D (strain JEC21 / ATCC MYA-565) OX=214684 GN=CNC03070 PE=3 SV=2
692	tr|Q5KI10|Q5KI10_CRYNJ	6	0.491	0.53	0.674	0.000106956	1.45504e-05	1.76273e-05	2.103e-05	1.60915e-05	1.76564e-05	2.00009e-05	Ribosomal protein, putative OS=Cryptococcus neoformans var. neoformans serotype D (strain JEC21 / ATCC MYA-565) OX=214684 GN=CND04600 PE=3 SV=1
693	tr|Q5KQ65|Q5KQ65_CRYNJ	6	0.46	0.57	0.677	9.44996e-05	1.35824e-05	2.39948e-05	1.7829e-05	1.19059e-05	1.1455e-05	1.57326e-05	Sterol 14-demethylase, putative OS=Cryptococcus neoformans var. neoformans serotype D (strain JEC21 / ATCC MYA-565) OX=214684 GN=CNA00300 PE=3 SV=1
694	tr|Q5KHU7|Q5KHU7_CRYNJ	6	0.571	0.56	0.71	0.000148633	2.16537e-05	3.64369e-05	1.85524e-05	2.95286e-05	2.18333e-05	2.06285e-05	Coatomer subunit delta OS=Cryptococcus neoformans var. neoformans serotype D (strain JEC21 / ATCC MYA-565) OX=214684 GN=CND05250 PE=3 SV=1
695	tr|Q5K6Z1|Q5K6Z1_CRYNJ	6	0.556	0.56	0.705	0.00013951	1.87313e-05	2.8227e-05	1.955e-05	2.63802e-05	3.03395e-05	1.62825e-05	mRNA processing-related protein, putative OS=Cryptococcus neoformans var. neoformans serotype D (strain JEC21 / ATCC MYA-565) OX=214684 GN=CNN01710 PE=4 SV=1
696	tr|Q5K8B3|Q5K8B3_CRYNJ	6	0.336	0.54	0.625	5.59627e-05	1.2272e-05	9.80677e-06	8.79511e-06	9.60282e-06	6.9821e-06	8.50387e-06	CRAL-TRIO domain-containing protein OS=Cryptococcus neoformans var. neoformans serotype D (strain JEC21 / ATCC MYA-565) OX=214684 GN=CNL06310 PE=4 SV=2
697	tr|Q5KCV6|Q5KCV6_CRYNJ	6	0.497	0.59	0.696	0.000109747	1.21595e-05	2.69253e-05	1.83749e-05	7.67723e-06	2.01764e-05	2.44334e-05	Calcium-transporting ATPase, putative OS=Cryptococcus neoformans var. neoformans serotype D (strain JEC21 / ATCC MYA-565) OX=214684 GN=CNH02370 PE=4 SV=1
698	tr|Q5K7N5|Q5K7N5_CRYNJ	6	0.461	0.59	0.684	9.4821e-05	1.16852e-05	9.67319e-06	1.42726e-05	1.60911e-05	1.47809e-05	2.8318e-05	DNA replication licensing factor MCM4 OS=Cryptococcus neoformans var. neoformans serotype D (strain JEC21 / ATCC MYA-565) OX=214684 GN=CNM01820 PE=3 SV=1
699	tr|Q5KLG7|Q5KLG7_CRYNJ	6	0.709	0.58	0.763	0.000271805	3.90625e-05	3.63847e-05	7.00156e-05	2.91987e-05	3.69698e-05	6.01739e-05	Small nuclear ribonucleoprotein Sm D3 OS=Cryptococcus neoformans var. neoformans serotype D (strain JEC21 / ATCC MYA-565) OX=214684 GN=CNB05340 PE=3 SV=1
700	tr|Q5K6X3|Q5K6X3_CRYNJ	6	0.508	0.57	0.693	0.000114703	1.56598e-05	1.51175e-05	2.22975e-05	1.70857e-05	1.46448e-05	2.98978e-05	Nucleolar GTP-binding protein 1 OS=Cryptococcus neoformans var. neoformans serotype D (strain JEC21 / ATCC MYA-565) OX=214684 GN=CNN01880 PE=3 SV=1
701	sp|P0CM14|MTNB_CRYNJ	6	0.339	0.57	0.636	5.66784e-05	1.07294e-05	1.02581e-05	1.04499e-05	1.22469e-05	8.50991e-06	4.48421e-06	Methylthioribulose-1-phosphate dehydratase OS=Cryptococcus neoformans var. neoformans serotype D (strain JEC21 / ATCC MYA-565) OX=214684 GN=MDE1 PE=3 SV=1
702	tr|Q5KNV5|Q5KNV5_CRYNJ	6	0.349	0.51	0.62	5.91501e-05	9.10105e-06	1.02508e-05	1.00634e-05	9.39251e-06	9.58219e-06	1.07601e-05	Structural constituent of ribosome, putative OS=Cryptococcus neoformans var. neoformans serotype D (strain JEC21 / ATCC MYA-565) OX=214684 GN=CNA05170 PE=3 SV=2
703	sp|P0CN66|TIM50_CRYNJ	6	0.565	0.59	0.718	0.000144939	1.91414e-05	2.2115e-05	3.56521e-05	1.61685e-05	1.53791e-05	3.64827e-05	Mitochondrial import inner membrane translocase subunit TIM50 OS=Cryptococcus neoformans var. neoformans serotype D (strain JEC21 / ATCC MYA-565) OX=214684 GN=TIM50 PE=3 SV=1
704	tr|Q5KK46|Q5KK46_CRYNJ	6	0.902	0.53	0.811	0.000908421	0.000166705	0.000132207	0.000179296	0.000135316	0.000160246	0.00013465	40S ribosomal protein S29 OS=Cryptococcus neoformans var. neoformans serotype D (strain JEC21 / ATCC MYA-565) OX=214684 GN=CNC04290 PE=3 SV=2
705	tr|Q5K9N4|Q5K9N4_CRYNJ	6	0.385	0.54	0.642	6.89884e-05	9.39147e-06	9.45143e-06	1.20465e-05	1.06962e-05	1.52713e-05	1.21316e-05	Mitochondrial ribosomal protein s24, putative OS=Cryptococcus neoformans var. neoformans serotype D (strain JEC21 / ATCC MYA-565) OX=214684 GN=CNK01360 PE=3 SV=1
706	tr|Q5KA73|Q5KA73_CRYNJ	6	0.343	0.56	0.634	5.76085e-05	5.48989e-06	7.17524e-06	1.09536e-05	1.21071e-05	1.06373e-05	1.12454e-05	mRNA binding protein, putative OS=Cryptococcus neoformans var. neoformans serotype D (strain JEC21 / ATCC MYA-565) OX=214684 GN=CNJ02730 PE=4 SV=1
707	tr|Q5KI46|Q5KI46_CRYNJ	6	0.671	0.62	0.764	0.00022759	1.98618e-05	5.39982e-05	5.09151e-05	1.66365e-05	2.3213e-05	6.29649e-05	methionine--tRNA ligase OS=Cryptococcus neoformans var. neoformans serotype D (strain JEC21 / ATCC MYA-565) OX=214684 GN=CND04250 PE=3 SV=1
708	tr|Q5KGQ0|Q5KGQ0_CRYNJ	6	0.533	0.56	0.698	0.000126758	1.77071e-05	2.05494e-05	2.83714e-05	1.92612e-05	1.47352e-05	2.61333e-05	Uncharacterized protein OS=Cryptococcus neoformans var. neoformans serotype D (strain JEC21 / ATCC MYA-565) OX=214684 GN=CNE02770 PE=3 SV=2
709	tr|Q5KLY6|Q5KLY6_CRYNJ	5	0.201	0.54	0.525	2.37882e-05	5.97415e-06		4.53883e-06	4.55e-06	3.93332e-06	4.79187e-06	Low molecular weight phosphotyrosine protein phosphatase, putative OS=Cryptococcus neoformans var. neoformans serotype D (strain JEC21 / ATCC MYA-565) OX=214684 GN=CNB03600 PE=3 SV=1
710	tr|Q5KJ25|Q5KJ25_CRYNJ	6	0.371	0.59	0.654	6.49925e-05	8.37397e-06	9.94568e-06	1.23646e-05	7.19534e-06	8.00299e-06	1.91099e-05	RNA helicase OS=Cryptococcus neoformans var. neoformans serotype D (strain JEC21 / ATCC MYA-565) OX=214684 GN=CND00900 PE=4 SV=1
711	tr|Q5KNF6|Q5KNF6_CRYNJ	4	0.577	0.56	0.601	0.000101632	2.67772e-05	3.39604e-05		2.41406e-05	1.67542e-05		Expressed protein OS=Cryptococcus neoformans var. neoformans serotype D (strain JEC21 / ATCC MYA-565) OX=214684 GN=CNA06650 PE=4 SV=1
712	tr|Q5KHS6|Q5KHS6_CRYNJ	6	0.37	0.58	0.65	6.47744e-05	6.42827e-06	7.94743e-06	1.33026e-05	7.43195e-06	1.40219e-05	1.56423e-05	NLE domain-containing protein OS=Cryptococcus neoformans var. neoformans serotype D (strain JEC21 / ATCC MYA-565) OX=214684 GN=CND05450 PE=4 SV=1
713	tr|Q5KCA0|Q5KCA0_CRYNJ	6	0.27	0.56	0.61	4.10696e-05	6.95535e-06	5.67207e-06	9.24538e-06	5.97546e-06	4.5706e-06	8.65072e-06	Cyclin-dependent protein kinase, putative OS=Cryptococcus neoformans var. neoformans serotype D (strain JEC21 / ATCC MYA-565) OX=214684 GN=CNH00290 PE=3 SV=1
714	tr|Q5KKA1|Q5KKA1_CRYNJ	6	0.389	0.57	0.653	7.01529e-05	9.15859e-06	7.7657e-06	1.22656e-05	1.03107e-05	1.23332e-05	1.83191e-05	Short-chain dehydrogenase OS=Cryptococcus neoformans var. neoformans serotype D (strain JEC21 / ATCC MYA-565) OX=214684 GN=CNC03740 PE=3 SV=1
715	tr|Q5K7P9|Q5K7P9_CRYNJ	6	0.808	0.56	0.789	0.00045577	6.32701e-05	7.12898e-05	9.01541e-05	5.98914e-05	6.27712e-05	0.000108393	S-(hydroxymethyl)glutathione dehydrogenase OS=Cryptococcus neoformans var. neoformans serotype D (strain JEC21 / ATCC MYA-565) OX=214684 GN=CNM01690 PE=3 SV=1
716	sp|P0CP20|NMT_CRYNJ	6	0.492	0.54	0.677	0.000107435	1.55354e-05	1.36833e-05	2.2055e-05	1.7029e-05	2.02921e-05	1.88398e-05	Glycylpeptide N-tetradecanoyltransferase OS=Cryptococcus neoformans var. neoformans serotype D (strain JEC21 / ATCC MYA-565) OX=214684 GN=CNN00080 PE=3 SV=1
717	tr|Q5KHZ1|Q5KHZ1_CRYNJ	6	0.529	0.55	0.693	0.00012493	2.25498e-05	1.49629e-05	2.70934e-05	2.15468e-05	1.80536e-05	2.07233e-05	guanylate kinase OS=Cryptococcus neoformans var. neoformans serotype D (strain JEC21 / ATCC MYA-565) OX=214684 GN=CND04800 PE=3 SV=1
718	tr|Q5KGW5|Q5KGW5_CRYNJ	6	0.526	0.58	0.702	0.000123356	1.65271e-05	2.13846e-05	2.88462e-05	1.47011e-05	1.19388e-05	2.9958e-05	Uracil phosphoribosyltransferase 1, putative OS=Cryptococcus neoformans var. neoformans serotype D (strain JEC21 / ATCC MYA-565) OX=214684 GN=CNE02100 PE=3 SV=1
719	tr|Q5KPH8|Q5KPH8_CRYNJ	6	0.699	0.56	0.753	0.000259196	3.27407e-05	3.15864e-05	3.45364e-05	5.50994e-05	5.64569e-05	4.87757e-05	Cytoplasm protein, putative OS=Cryptococcus neoformans var. neoformans serotype D (strain JEC21 / ATCC MYA-565) OX=214684 GN=CNA02750 PE=3 SV=1
720	tr|Q5KD80|Q5KD80_CRYNJ	6	0.551	0.57	0.707	0.000136466	1.93631e-05	2.24231e-05	2.86467e-05	1.61681e-05	1.53769e-05	3.44884e-05	Proteasome subunit alpha type OS=Cryptococcus neoformans var. neoformans serotype D (strain JEC21 / ATCC MYA-565) OX=214684 GN=CNH03610 PE=3 SV=1
721	tr|Q5KBX5|Q5KBX5_CRYNJ	6	0.597	0.56	0.719	0.000165204	1.78125e-05	3.49366e-05	3.56399e-05	2.27298e-05	2.63498e-05	2.77349e-05	Small ribosomal subunit protein bS18m OS=Cryptococcus neoformans var. neoformans serotype D (strain JEC21 / ATCC MYA-565) OX=214684 GN=CNI01050 PE=3 SV=1
722	tr|Q5K9R0|Q5K9R0_CRYNJ	6	0.935	0.51	0.815	0.00128835	0.000217968	0.000209038	0.000225702	0.00021112	0.000210427	0.000214099	Wos2 protein (p21), putative OS=Cryptococcus neoformans var. neoformans serotype D (strain JEC21 / ATCC MYA-565) OX=214684 GN=CNK01080 PE=3 SV=1
723	tr|Q5KAU0|Q5KAU0_CRYNJ	6	0.456	0.61	0.689	9.29344e-05	1.67328e-05	1.13519e-05	2.53325e-05	7.19313e-06	9.87489e-06	2.24491e-05	Regulation of translational elongation-related protein, putative OS=Cryptococcus neoformans var. neoformans serotype D (strain JEC21 / ATCC MYA-565) OX=214684 GN=CNJ00520 PE=4 SV=1
724	tr|Q5KAJ5|Q5KAJ5_CRYNJ	6	0.523	0.56	0.694	0.000122039	1.83092e-05	1.7931e-05	2.12765e-05	2.39086e-05	1.20586e-05	2.85555e-05	K Homology domain-containing protein OS=Cryptococcus neoformans var. neoformans serotype D (strain JEC21 / ATCC MYA-565) OX=214684 GN=CNJ01470 PE=4 SV=1
725	tr|Q5K7V1|Q5K7V1_CRYNJ	6	0.271	0.58	0.617	4.12219e-05	6.12658e-06	8.83268e-06	9.96344e-06	7.76719e-06	5.27071e-06	3.26134e-06	GTPase, putative OS=Cryptococcus neoformans var. neoformans serotype D (strain JEC21 / ATCC MYA-565) OX=214684 GN=CNM01190 PE=4 SV=1
726	tr|Q5KKK6|Q5KKK6_CRYNJ	6	0.33	0.57	0.633	5.43726e-05	9.12854e-06	1.17498e-05	8.90418e-06	6.56882e-06	5.22227e-06	1.2799e-05	Mitochondrial inner membrane protein, putative OS=Cryptococcus neoformans var. neoformans serotype D (strain JEC21 / ATCC MYA-565) OX=214684 GN=CNC02690 PE=3 SV=1
727	tr|Q5KAG4|Q5KAG4_CRYNJ	6	0.485	0.6	0.695	0.000104514	1.77252e-05	8.64827e-06	1.56064e-05	2.25768e-05	2.99539e-05	1.00034e-05	SsuA/THI5-like domain-containing protein OS=Cryptococcus neoformans var. neoformans serotype D (strain JEC21 / ATCC MYA-565) OX=214684 GN=CNJ01790 PE=4 SV=2
728	tr|Q5KMB4|Q5KMB4_CRYNJ	6	0.218	0.56	0.593	3.13717e-05	3.60677e-06	4.58699e-06	3.9215e-06	6.59695e-06	6.34721e-06	6.31226e-06	DNA-directed RNA polymerase ii 13.3 kDa polypeptide, putative OS=Cryptococcus neoformans var. neoformans serotype D (strain JEC21 / ATCC MYA-565) OX=214684 GN=CNB02280 PE=3 SV=1
729	tr|Q5KHW1|Q5KHW1_CRYNJ	6	0.866	0.53	0.799	0.00067135	0.00010111	0.000102249	0.000126511	0.000100997	0.000106591	0.000133891	Phospho-2-dehydro-3-deoxyheptonate aldolase OS=Cryptococcus neoformans var. neoformans serotype D (strain JEC21 / ATCC MYA-565) OX=214684 GN=CND05120 PE=3 SV=1
730	tr|Q5KGH3|Q5KGH3_CRYNJ	6	0.405	0.62	0.675	7.51663e-05	1.14093e-05	1.14605e-05	1.2653e-05	9.6873e-06	5.28598e-06	2.46703e-05	Serine/threonine-protein phosphatase OS=Cryptococcus neoformans var. neoformans serotype D (strain JEC21 / ATCC MYA-565) OX=214684 GN=CNE03610 PE=3 SV=1
731	tr|Q5KGD3|Q5KGD3_CRYNJ	6	0.53	0.53	0.687	0.00012529	1.7971e-05	1.87129e-05	2.47551e-05	2.24467e-05	1.89561e-05	2.24485e-05	Chromatin remodeling-related protein, putative OS=Cryptococcus neoformans var. neoformans serotype D (strain JEC21 / ATCC MYA-565) OX=214684 GN=CNE04020 PE=4 SV=1
732	tr|Q5KB50|Q5KB50_CRYNJ	6	0.304	0.61	0.638	4.82081e-05	1.07626e-05	6.59929e-06	6.46286e-06	1.35599e-05	9.12702e-06	1.69653e-06	Pyridoxal phosphate phosphatase phospho2 OS=Cryptococcus neoformans var. neoformans serotype D (strain JEC21 / ATCC MYA-565) OX=214684 GN=CNI03770 PE=4 SV=1
733	tr|Q5KF23|Q5KF23_CRYNJ	6	0.754	0.54	0.765	0.000339121	5.03743e-05	4.57689e-05	6.31703e-05	5.10028e-05	5.43474e-05	7.44568e-05	NADH-ubiquinone oxidoreductase 30.4 kDa subunit, putative OS=Cryptococcus neoformans var. neoformans serotype D (strain JEC21 / ATCC MYA-565) OX=214684 GN=CNF03360 PE=3 SV=2
734	tr|Q5KKG8|Q5KKG8_CRYNJ	6	0.342	0.53	0.624	5.72624e-05	8.52861e-06	1.09819e-05	1.08231e-05	9.69031e-06	7.50821e-06	9.73024e-06	ATP synthase mitochondrial F1 complex assembly factor 2 OS=Cryptococcus neoformans var. neoformans serotype D (strain JEC21 / ATCC MYA-565) OX=214684 GN=CNC03060 PE=3 SV=1
735	tr|Q5KJN4|Q5KJN4_CRYNJ	6	0.343	0.59	0.644	5.76687e-05	4.33473e-06	6.97685e-06	1.26244e-05	7.71648e-06	1.43301e-05	1.16862e-05	U3 small nucleolar RNA-associated protein 13 C-terminal domain-containing protein OS=Cryptococcus neoformans var. neoformans serotype D (strain JEC21 / ATCC MYA-565) OX=214684 GN=CNC05910 PE=4 SV=1
736	tr|Q5K9J3|Q5K9J3_CRYNJ	6	0.572	0.55	0.707	0.000149044	1.95697e-05	2.11173e-05	3.02697e-05	1.9788e-05	3.01811e-05	2.81186e-05	mevalonate kinase OS=Cryptococcus neoformans var. neoformans serotype D (strain JEC21 / ATCC MYA-565) OX=214684 GN=CNK01740 PE=3 SV=1
737	tr|Q5KC94|Q5KC94_CRYNJ	6	0.475	0.59	0.688	0.000100267	1.04212e-05	2.57869e-05	1.71209e-05	1.02972e-05	1.43487e-05	2.22919e-05	E3 ubiquitin-protein ligase OS=Cryptococcus neoformans var. neoformans serotype D (strain JEC21 / ATCC MYA-565) OX=214684 GN=CNH00220 PE=4 SV=1
738	tr|Q5KDF1|Q5KDF1_CRYNJ	6	0.25	0.58	0.61	3.70783e-05	6.03188e-06	3.00647e-06	6.56227e-06	7.825e-06	4.70674e-06	8.94598e-06	peptide-methionine (S)-S-oxide reductase OS=Cryptococcus neoformans var. neoformans serotype D (strain JEC21 / ATCC MYA-565) OX=214684 GN=CNG04210 PE=3 SV=2
739	tr|Q5KKX2|Q5KKX2_CRYNJ	6	0.423	0.59	0.671	8.08386e-05	8.12907e-06	1.14577e-05	1.49327e-05	7.99307e-06	1.52424e-05	2.30836e-05	DNA-directed DNA polymerase, putative OS=Cryptococcus neoformans var. neoformans serotype D (strain JEC21 / ATCC MYA-565) OX=214684 GN=CNC01540 PE=3 SV=1
740	tr|Q5K974|Q5K974_CRYNJ	6	0.244	0.64	0.628	3.59355e-05	3.32979e-06	4.83124e-06	3.4358e-06	4.80725e-06	6.2464e-06	1.3285e-05	Proteasome subunit beta OS=Cryptococcus neoformans var. neoformans serotype D (strain JEC21 / ATCC MYA-565) OX=214684 GN=CNK02950 PE=3 SV=1
741	tr|Q5KHS0|Q5KHS0_CRYNJ	6	0.301	0.59	0.63	4.75277e-05	5.11465e-06	8.56983e-06	1.2246e-05	4.7256e-06	6.0831e-06	1.07885e-05	Transcription factor, putative OS=Cryptococcus neoformans var. neoformans serotype D (strain JEC21 / ATCC MYA-565) OX=214684 GN=CND05520 PE=4 SV=1
742	sp|P0CQ80|DHH1_CRYNJ	6	0.527	0.55	0.692	0.000123894	1.49439e-05	2.22524e-05	2.87935e-05	1.68196e-05	1.97525e-05	2.13323e-05	ATP-dependent RNA helicase DHH1 OS=Cryptococcus neoformans var. neoformans serotype D (strain JEC21 / ATCC MYA-565) OX=214684 GN=DHH1 PE=3 SV=1
743	tr|Q5K920|Q5K920_CRYNJ	6	0.9	0.53	0.81	0.000889986	0.000146116	0.000173201	0.000154323	0.000120864	0.000143242	0.00015224	Glutamate decarboxylase OS=Cryptococcus neoformans var. neoformans serotype D (strain JEC21 / ATCC MYA-565) OX=214684 GN=CNH03700 PE=3 SV=1
744	tr|Q5KM34|Q5KM34_CRYNJ	6	0.763	0.53	0.764	0.000354057	4.42968e-05	6.80046e-05	6.00549e-05	5.31287e-05	6.18318e-05	6.67398e-05	Phosphate transport protein MIR1, putative OS=Cryptococcus neoformans var. neoformans serotype D (strain JEC21 / ATCC MYA-565) OX=214684 GN=CNB03150 PE=3 SV=1
745	tr|Q5KC50|Q5KC50_CRYNJ	6	0.463	0.56	0.674	9.5584e-05	1.48701e-05	1.65133e-05	1.37625e-05	1.31634e-05	1.30667e-05	2.42079e-05	Enoyl-CoA hydratase, putative OS=Cryptococcus neoformans var. neoformans serotype D (strain JEC21 / ATCC MYA-565) OX=214684 GN=CNI00240 PE=3 SV=1
746	tr|Q5KDD6|Q5KDD6_CRYNJ	6	0.934	0.56	0.831	0.0012781	0.000154069	0.000190218	0.00027541	0.000164992	0.000213744	0.000279665	40s ribosomal protein s23, putative OS=Cryptococcus neoformans var. neoformans serotype D (strain JEC21 / ATCC MYA-565) OX=214684 GN=CNG04360 PE=3 SV=1
747	sp|P0CR10|DBP9_CRYNJ	6	0.451	0.6	0.684	9.10091e-05	9.67339e-06	1.24365e-05	1.63915e-05	1.16975e-05	1.33824e-05	2.74278e-05	ATP-dependent RNA helicase DBP9 OS=Cryptococcus neoformans var. neoformans serotype D (strain JEC21 / ATCC MYA-565) OX=214684 GN=DBP9 PE=3 SV=1
748	sp|P0CQ12|PSB4_CRYNJ	6	0.286	0.59	0.625	4.43872e-05	4.88866e-06	7.80434e-06	9.66796e-06	7.71505e-06	3.39285e-06	1.09183e-05	Probable proteasome subunit beta type-4 OS=Cryptococcus neoformans var. neoformans serotype D (strain JEC21 / ATCC MYA-565) OX=214684 GN=CPR1 PE=3 SV=1
749	sp|P0CN28|DUS3_CRYNJ	6	0.363	0.59	0.651	6.29163e-05	7.12925e-06	5.8511e-06	1.24484e-05	7.34451e-06	1.52712e-05	1.48719e-05	tRNA-dihydrouridine(47) synthase [NAD(P)(+)] OS=Cryptococcus neoformans var. neoformans serotype D (strain JEC21 / ATCC MYA-565) OX=214684 GN=DUS3 PE=3 SV=1
750	tr|Q5KIV9|Q5KIV9_CRYNJ	6	0.547	0.59	0.712	0.000134443	1.6108e-05	2.07955e-05	3.6805e-05	1.91719e-05	1.36896e-05	2.78732e-05	Succinate-semialdehyde dehydrogenase, putative OS=Cryptococcus neoformans var. neoformans serotype D (strain JEC21 / ATCC MYA-565) OX=214684 GN=CND01570 PE=3 SV=1
751	sp|Q5KPU2|MTAP_CRYNJ	6	0.517	0.58	0.699	0.000118986	1.29567e-05	1.8452e-05	2.62724e-05	1.56666e-05	1.46119e-05	3.10269e-05	S-methyl-5'-thioadenosine phosphorylase OS=Cryptococcus neoformans var. neoformans serotype D (strain JEC21 / ATCC MYA-565) OX=214684 GN=CNA01530 PE=3 SV=2
752	tr|Q5KBR8|Q5KBR8_CRYNJ	6	0.451	0.55	0.667	9.07595e-05	1.26924e-05	1.28288e-05	1.72818e-05	1.15491e-05	1.57606e-05	2.06468e-05	Acetyltransferase, putative OS=Cryptococcus neoformans var. neoformans serotype D (strain JEC21 / ATCC MYA-565) OX=214684 GN=CNI01640 PE=4 SV=1
753	tr|Q5KP24|Q5KP24_CRYNJ	5	0.442	0.63	0.635	7.29411e-05	1.08666e-05	1.84595e-05		7.97839e-06	7.23615e-06	2.84005e-05	Expressed protein OS=Cryptococcus neoformans var. neoformans serotype D (strain JEC21 / ATCC MYA-565) OX=214684 GN=CNA04460 PE=4 SV=1
754	tr|Q5KD38|Q5KD38_CRYNJ	6	0.71	0.52	0.743	0.00027198	4.20623e-05	4.71265e-05	4.64318e-05	4.25975e-05	4.2804e-05	5.09583e-05	ARF GTPase activator, putative OS=Cryptococcus neoformans var. neoformans serotype D (strain JEC21 / ATCC MYA-565) OX=214684 GN=CNH03190 PE=4 SV=2
755	tr|Q5KH08|Q5KH08_CRYNJ	6	0.352	0.61	0.654	5.9888e-05	6.56111e-06	8.49923e-06	1.13711e-05	9.67357e-06	4.88438e-06	1.88986e-05	Ribosomal large subunit assembly and maintenance-related protein, putative OS=Cryptococcus neoformans var. neoformans serotype D (strain JEC21 / ATCC MYA-565) OX=214684 GN=CNE01670 PE=3 SV=1
756	tr|Q5KC07|Q5KC07_CRYNJ	6	0.414	0.7	0.705	7.81817e-05	5.96371e-06	1.04658e-05	2.09592e-05	1.85075e-06	4.79786e-06	3.41445e-05	Transporter, putative OS=Cryptococcus neoformans var. neoformans serotype D (strain JEC21 / ATCC MYA-565) OX=214684 GN=CNI00720 PE=4 SV=1
757	tr|Q5KFL5|Q5KFL5_CRYNJ	5	0.401	0.57	0.601	6.16648e-05	1.15668e-05	1.54208e-05	1.33248e-05	1.51558e-05	6.19668e-06		Cytochrome c oxidase subunit OS=Cryptococcus neoformans var. neoformans serotype D (strain JEC21 / ATCC MYA-565) OX=214684 GN=CNF01340 PE=3 SV=1
758	sp|P0CQ84|HAS1_CRYNJ	6	0.541	0.59	0.71	0.000130933	1.3564e-05	1.75882e-05	2.03706e-05	1.81895e-05	3.79227e-05	2.32978e-05	ATP-dependent RNA helicase HAS1 OS=Cryptococcus neoformans var. neoformans serotype D (strain JEC21 / ATCC MYA-565) OX=214684 GN=HAS1 PE=3 SV=2
759	tr|Q5KJC9|Q5KJC9_CRYNJ	6	0.954	0.58	0.845	0.00170742	0.000248727	0.000242709	0.000304789	0.000256484	0.000176127	0.000478589	60S ribosomal protein L12 OS=Cryptococcus neoformans var. neoformans serotype D (strain JEC21 / ATCC MYA-565) OX=214684 GN=CNC06990 PE=3 SV=1
760	tr|Q5KB51|Q5KB51_CRYNJ	6	0.387	0.56	0.649	6.97413e-05	8.69096e-06	9.37739e-06	1.37435e-05	1.05505e-05	1.0595e-05	1.6784e-05	Large ribosomal subunit protein mL43 OS=Cryptococcus neoformans var. neoformans serotype D (strain JEC21 / ATCC MYA-565) OX=214684 GN=CNI03760 PE=3 SV=1
761	tr|Q5KH56|Q5KH56_CRYNJ	6	0.469	0.64	0.703	9.77864e-05	8.75159e-06	1.21739e-05	3.32592e-05	9.44627e-06	9.60852e-06	2.45469e-05	rRNA processing-related protein, putative OS=Cryptococcus neoformans var. neoformans serotype D (strain JEC21 / ATCC MYA-565) OX=214684 GN=CNE01200 PE=4 SV=1
762	tr|Q5KP66|Q5KP66_CRYNJ	6	0.559	0.61	0.723	0.000141065	1.46015e-05	1.95919e-05	4.58422e-05	2.10902e-05	1.52394e-05	2.46998e-05	Nucleus protein, putative OS=Cryptococcus neoformans var. neoformans serotype D (strain JEC21 / ATCC MYA-565) OX=214684 GN=CNA04020 PE=4 SV=1
763	tr|Q5KJS1|Q5KJS1_CRYNJ	6	0.316	0.58	0.632	5.10492e-05	8.22919e-06	5.03542e-06	1.04888e-05	1.34401e-05	5.52771e-06	8.32798e-06	Ribosomal large subunit biogenesis-related protein, putative OS=Cryptococcus neoformans var. neoformans serotype D (strain JEC21 / ATCC MYA-565) OX=214684 GN=CNC05560 PE=4 SV=1
764	tr|Q5KJQ3|Q5KJQ3_CRYNJ	6	0.659	0.55	0.736	0.000216097	2.96325e-05	4.10326e-05	3.32501e-05	3.08019e-05	4.83955e-05	3.29843e-05	Expressed protein OS=Cryptococcus neoformans var. neoformans serotype D (strain JEC21 / ATCC MYA-565) OX=214684 GN=CNC05720 PE=4 SV=1
765	tr|Q5KN27|Q5KN27_CRYNJ	6	0.921	0.53	0.817	0.00109432	0.000166401	0.000157211	0.000166028	0.000196421	0.000215548	0.000192715	40S ribosomal protein S30 OS=Cryptococcus neoformans var. neoformans serotype D (strain JEC21 / ATCC MYA-565) OX=214684 GN=CNA07960 PE=3 SV=1
766	tr|Q5KHB2|Q5KHB2_CRYNJ	6	0.26	0.64	0.633	3.90365e-05	3.40501e-06	4.90487e-06	9.09514e-06	5.65179e-06	2.64884e-06	1.33309e-05	DSBA-like thioredoxin domain-containing protein OS=Cryptococcus neoformans var. neoformans serotype D (strain JEC21 / ATCC MYA-565) OX=214684 GN=CNE00640 PE=4 SV=2
767	tr|Q5KE11|Q5KE11_CRYNJ	6	0.455	0.65	0.702	9.25791e-05	7.53822e-06	1.90161e-05	2.44187e-05	9.59809e-06	3.16818e-06	2.88399e-05	Calcium ion binding protein, putative OS=Cryptococcus neoformans var. neoformans serotype D (strain JEC21 / ATCC MYA-565) OX=214684 GN=CNG02120 PE=3 SV=2
768	tr|Q5KNE6|Q5KNE6_CRYNJ	6	0.65	0.52	0.723	0.0002077	3.31265e-05	3.15214e-05	3.84306e-05	3.2299e-05	3.84778e-05	3.38442e-05	UDP-glucose 4-epimerase OS=Cryptococcus neoformans var. neoformans serotype D (strain JEC21 / ATCC MYA-565) OX=214684 GN=CNA06760 PE=3 SV=1
769	tr|Q5KDC0|Q5KDC0_CRYNJ	6	0.758	0.57	0.776	0.000344939	6.83379e-05	7.17271e-05	3.85133e-05	3.61164e-05	5.09523e-05	7.92924e-05	PEBP-like protein OS=Cryptococcus neoformans var. neoformans serotype D (strain JEC21 / ATCC MYA-565) OX=214684 GN=CNG04580 PE=4 SV=1
770	tr|Q5KK91|Q5KK91_CRYNJ	6	0.324	0.57	0.631	5.29389e-05	9.51963e-06	5.17368e-06	9.02197e-06	8.02391e-06	7.85325e-06	1.33465e-05	F-type H+-transporting ATPase subunit G OS=Cryptococcus neoformans var. neoformans serotype D (strain JEC21 / ATCC MYA-565) OX=214684 GN=CNC03840 PE=3 SV=1
771	tr|Q5KGS4|Q5KGS4_CRYNJ	6	0.709	0.55	0.753	0.00027086	3.80823e-05	4.91927e-05	5.71601e-05	3.50289e-05	3.52692e-05	5.61267e-05	Superoxide dismutase 1 copper chaperone OS=Cryptococcus neoformans var. neoformans serotype D (strain JEC21 / ATCC MYA-565) OX=214684 GN=CNE02520 PE=3 SV=2
772	tr|Q5K6W5|Q5K6W5_CRYNJ	6	0.616	0.55	0.722	0.000179254	2.49395e-05	3.39935e-05	3.56692e-05	2.62925e-05	2.24918e-05	3.58679e-05	RNA polymerase II degradation factor 1 OS=Cryptococcus neoformans var. neoformans serotype D (strain JEC21 / ATCC MYA-565) OX=214684 GN=CNN01950 PE=3 SV=1
773	tr|Q5KPH3|Q5KPH3_CRYNJ	6	0.638	0.64	0.759	0.000197023	1.77313e-05	2.40568e-05	7.04194e-05	2.27293e-05	2.08017e-05	4.1284e-05	Zinc-finger protein zpr1, putative OS=Cryptococcus neoformans var. neoformans serotype D (strain JEC21 / ATCC MYA-565) OX=214684 GN=CNA02800 PE=3 SV=1
774	tr|Q5KLG9|Q5KLG9_CRYNJ	6	0.391	0.64	0.677	7.09286e-05	1.17813e-05	1.10678e-05	1.96819e-05	4.74038e-06	2.72306e-06	2.09341e-05	Actin-related protein 4 OS=Cryptococcus neoformans var. neoformans serotype D (strain JEC21 / ATCC MYA-565) OX=214684 GN=CNB05320 PE=3 SV=1
775	tr|Q5KC20|Q5KC20_CRYNJ	6	0.68	0.56	0.747	0.000237351	2.7797e-05	4.89576e-05	4.00721e-05	2.91193e-05	3.96333e-05	5.17719e-05	Clathrin light chain OS=Cryptococcus neoformans var. neoformans serotype D (strain JEC21 / ATCC MYA-565) OX=214684 GN=CNI00580 PE=3 SV=1
776	sp|P0CN70|FIS1_CRYNJ	6	0.295	0.59	0.628	4.63871e-05	6.11474e-06	8.43259e-06	1.14737e-05	5.77945e-06	3.8162e-06	1.07705e-05	Mitochondrial fission 1 protein OS=Cryptococcus neoformans var. neoformans serotype D (strain JEC21 / ATCC MYA-565) OX=214684 GN=FIS1 PE=3 SV=1
777	tr|Q5KJG1|Q5KJG1_CRYNJ	6	0.436	0.62	0.685	8.54746e-05	7.36654e-06	2.47824e-05	1.42049e-05	8.14788e-06	9.04772e-06	2.19252e-05	V-type proton ATPase subunit C OS=Cryptococcus neoformans var. neoformans serotype D (strain JEC21 / ATCC MYA-565) OX=214684 GN=CNC06660 PE=3 SV=1
778	tr|Q5KPJ7|Q5KPJ7_CRYNJ	6	0.511	0.51	0.674	0.000116046	1.83147e-05	1.87919e-05	1.83694e-05	2.16144e-05	1.96462e-05	1.93096e-05	isopentenyl-diphosphate Delta-isomerase OS=Cryptococcus neoformans var. neoformans serotype D (strain JEC21 / ATCC MYA-565) OX=214684 GN=CNA02550 PE=3 SV=1
779	tr|Q5KJT0|Q5KJT0_CRYNJ	6	0.561	0.61	0.724	0.000142343	1.89972e-05	1.86646e-05	3.11723e-05	1.6469e-05	1.32666e-05	4.37731e-05	X15341 cytochrome C oxidase subunit, putative OS=Cryptococcus neoformans var. neoformans serotype D (strain JEC21 / ATCC MYA-565) OX=214684 GN=CNC05480 PE=3 SV=1
780	tr|Q5KDY4|Q5KDY4_CRYNJ	6	0.524	0.57	0.698	0.000122538	1.39647e-05	2.01099e-05	2.4974e-05	1.55705e-05	1.67789e-05	3.11402e-05	DNA replication licensing factor MCM2 OS=Cryptococcus neoformans var. neoformans serotype D (strain JEC21 / ATCC MYA-565) OX=214684 GN=CNG02380 PE=4 SV=1
781	tr|Q5KCS0|Q5KCS0_CRYNJ	6	0.487	0.55	0.679	0.00010524	1.6277e-05	1.49376e-05	1.92814e-05	1.8547e-05	1.27857e-05	2.34115e-05	Cytochrome b5, putative OS=Cryptococcus neoformans var. neoformans serotype D (strain JEC21 / ATCC MYA-565) OX=214684 GN=CNH02030 PE=3 SV=1
782	tr|Q5KKG1|Q5KKG1_CRYNJ	6	0.411	0.53	0.647	7.71037e-05	1.18086e-05	1.39735e-05	1.58272e-05	1.04571e-05	1.24872e-05	1.255e-05	Transmembrane protein, putative OS=Cryptococcus neoformans var. neoformans serotype D (strain JEC21 / ATCC MYA-565) OX=214684 GN=CNC03120 PE=4 SV=2
783	tr|Q5KMC3|Q5KMC3_CRYNJ	6	0.685	0.54	0.742	0.000242902	2.86019e-05	3.58969e-05	4.68608e-05	4.46989e-05	4.82434e-05	3.86004e-05	26s proteasome non-atpase regulatory subunit 8 OS=Cryptococcus neoformans var. neoformans serotype D (strain JEC21 / ATCC MYA-565) OX=214684 GN=CNB02190 PE=4 SV=1
784	sp|P0CP58|PESC_CRYNJ	6	0.391	0.59	0.66	7.09104e-05	7.30112e-06	6.71485e-06	1.60824e-05	1.11356e-05	1.18117e-05	1.78648e-05	Pescadillo homolog OS=Cryptococcus neoformans var. neoformans serotype D (strain JEC21 / ATCC MYA-565) OX=214684 GN=NOP7 PE=3 SV=1
785	tr|Q5KP11|Q5KP11_CRYNJ	6	0.674	0.56	0.745	0.000230562	4.06489e-05	3.30802e-05	3.61852e-05	4.27396e-05	5.50415e-05	2.28664e-05	Single-stranded DNA binding protein, putative OS=Cryptococcus neoformans var. neoformans serotype D (strain JEC21 / ATCC MYA-565) OX=214684 GN=CNA04600 PE=4 SV=1
786	tr|Q5K7V8|Q5K7V8_CRYNJ	6	0.697	0.56	0.752	0.000256556	3.3044e-05	3.64089e-05	3.82269e-05	3.6302e-05	6.33463e-05	4.92278e-05	Chaperone regulator, putative OS=Cryptococcus neoformans var. neoformans serotype D (strain JEC21 / ATCC MYA-565) OX=214684 GN=CNM01120 PE=4 SV=1
787	tr|Q5KBI6|Q5KBI6_CRYNJ	6	0.46	0.56	0.673	9.41798e-05	1.05935e-05	1.2577e-05	2.05447e-05	1.20676e-05	1.96387e-05	1.87584e-05	3-hydroxyacyl-CoA dehydrogenase OS=Cryptococcus neoformans var. neoformans serotype D (strain JEC21 / ATCC MYA-565) OX=214684 GN=CNI02410 PE=3 SV=2
788	sp|P0CN10|DOHH_CRYNJ	6	0.405	0.57	0.658	7.50836e-05	1.12362e-05	1.1771e-05	1.95794e-05	7.51269e-06	1.22288e-05	1.27554e-05	Deoxyhypusine hydroxylase OS=Cryptococcus neoformans var. neoformans serotype D (strain JEC21 / ATCC MYA-565) OX=214684 GN=LIA1 PE=3 SV=1
789	tr|Q5KPZ5|Q5KPZ5_CRYNJ	6	0.608	0.55	0.719	0.000173557	2.83884e-05	1.94963e-05	2.31284e-05	3.27017e-05	3.23803e-05	3.74615e-05	Pre-mRNA splicing factor, putative OS=Cryptococcus neoformans var. neoformans serotype D (strain JEC21 / ATCC MYA-565) OX=214684 GN=CNA01020 PE=4 SV=1
790	tr|Q5KL93|Q5KL93_CRYNJ	6	0.608	0.62	0.743	0.000173054	2.67122e-05	2.44235e-05	2.86741e-05	2.27354e-05	1.15755e-05	5.89332e-05	Hmp1 protein, putative OS=Cryptococcus neoformans var. neoformans serotype D (strain JEC21 / ATCC MYA-565) OX=214684 GN=CNC00310 PE=4 SV=1
791	tr|Q5KHW9|Q5KHW9_CRYNJ	6	0.545	0.52	0.688	0.000133563	2.07046e-05	2.10051e-05	2.58716e-05	2.25654e-05	2.12711e-05	2.21455e-05	Hsp90 chaperone protein kinase-targeting subunit OS=Cryptococcus neoformans var. neoformans serotype D (strain JEC21 / ATCC MYA-565) OX=214684 GN=CND05030 PE=3 SV=1
792	tr|Q5K9M8|Q5K9M8_CRYNJ	6	0.503	0.59	0.698	0.000112328	1.17642e-05	1.7995e-05	1.96919e-05	1.97435e-05	1.16227e-05	3.15107e-05	Threonine dehydratase OS=Cryptococcus neoformans var. neoformans serotype D (strain JEC21 / ATCC MYA-565) OX=214684 GN=CNK01420 PE=3 SV=1
793	tr|Q5KH76|Q5KH76_CRYNJ	6	0.569	0.71	0.76	0.000147209	1.95061e-05	9.90513e-06	7.1951e-05	9.65478e-06	1.43844e-05	2.18075e-05	coproporphyrinogen oxidase OS=Cryptococcus neoformans var. neoformans serotype D (strain JEC21 / ATCC MYA-565) OX=214684 GN=CNE00980 PE=3 SV=1
794	tr|Q5KCM6|Q5KCM6_CRYNJ	6	0.45	0.57	0.673	9.05768e-05	1.52939e-05	1.0112e-05	1.63097e-05	1.4604e-05	1.05239e-05	2.37333e-05	Expressed protein OS=Cryptococcus neoformans var. neoformans serotype D (strain JEC21 / ATCC MYA-565) OX=214684 GN=CNH01600 PE=4 SV=2
795	tr|Q5KLE6|Q5KLE6_CRYNJ	6	0.16	0.56	0.573	2.21504e-05	3.97723e-06	4.83395e-06	3.68734e-06	3.18392e-06	1.9242e-06	4.54374e-06	60S ribosome subunit biogenesis protein NIP7 OS=Cryptococcus neoformans var. neoformans serotype D (strain JEC21 / ATCC MYA-565) OX=214684 GN=CNB05550 PE=3 SV=1
796	tr|Q5KCK3|Q5KCK3_CRYNJ	6	0.354	0.57	0.641	6.04983e-05	7.84556e-06	9.52346e-06	1.33866e-05	7.52946e-06	7.27255e-06	1.49407e-05	Nucleolar complex protein 2 OS=Cryptococcus neoformans var. neoformans serotype D (strain JEC21 / ATCC MYA-565) OX=214684 GN=CNH01320 PE=3 SV=1
797	tr|Q5KK92|Q5KK92_CRYNJ	5	0.424	0.7	0.652	6.76738e-05	3.89303e-06	1.10152e-05	1.07125e-05	5.81906e-06		3.6234e-05	Inorganic phosphate transporter pho88, putative OS=Cryptococcus neoformans var. neoformans serotype D (strain JEC21 / ATCC MYA-565) OX=214684 GN=CNC03830 PE=4 SV=1
798	tr|Q5K935|Q5K935_CRYNJ	6	0.344	0.53	0.625	5.79763e-05	9.03864e-06	7.41552e-06	1.07566e-05	1.06365e-05	1.09015e-05	9.22743e-06	Expressed protein OS=Cryptococcus neoformans var. neoformans serotype D (strain JEC21 / ATCC MYA-565) OX=214684 GN=CNK03370 PE=3 SV=1
799	tr|Q5KFJ5|Q5KFJ5_CRYNJ	6	0.657	0.57	0.742	0.000214038	2.23739e-05	4.45842e-05	3.96715e-05	3.2452e-05	2.5442e-05	4.95149e-05	tRNA binding protein, putative OS=Cryptococcus neoformans var. neoformans serotype D (strain JEC21 / ATCC MYA-565) OX=214684 GN=CNF01530 PE=4 SV=2
800	tr|Q5K7W0|Q5K7W0_CRYNJ	6	0.351	0.59	0.647	5.96571e-05	7.92996e-06	8.0962e-06	1.55156e-05	4.21215e-06	1.05394e-05	1.33637e-05	RNA-binding protein VTS1 OS=Cryptococcus neoformans var. neoformans serotype D (strain JEC21 / ATCC MYA-565) OX=214684 GN=CNM01100 PE=3 SV=1
801	tr|Q5KIY7|Q5KIY7_CRYNJ	6	0.534	0.66	0.731	0.000127341	9.54161e-06	1.37246e-05	2.2315e-05	1.54519e-05	1.47181e-05	5.15901e-05	Nuclear pore complex protein Nup155 OS=Cryptococcus neoformans var. neoformans serotype D (strain JEC21 / ATCC MYA-565) OX=214684 GN=CND01280 PE=3 SV=1
802	tr|Q5KLW0|Q5KLW0_CRYNJ	6	0.489	0.59	0.693	0.000106101	1.32546e-05	2.01302e-05	2.74596e-05	1.30928e-05	9.51375e-06	2.26501e-05	Hypoxia up-regulated 1 OS=Cryptococcus neoformans var. neoformans serotype D (strain JEC21 / ATCC MYA-565) OX=214684 GN=CNB03870 PE=4 SV=1
803	tr|Q5KLQ4|Q5KLQ4_CRYNJ	6	0.443	0.55	0.664	8.79847e-05	1.1375e-05	1.4745e-05	2.06101e-05	1.26552e-05	1.21216e-05	1.64778e-05	4-nitrophenylphosphatase OS=Cryptococcus neoformans var. neoformans serotype D (strain JEC21 / ATCC MYA-565) OX=214684 GN=CNB04450 PE=4 SV=2
804	tr|Q5KKM2|Q5KKM2_CRYNJ	6	0.614	0.56	0.725	0.00017753	2.45068e-05	2.34474e-05	2.22448e-05	3.04795e-05	3.40285e-05	4.28224e-05	Organic acid transporter, putative OS=Cryptococcus neoformans var. neoformans serotype D (strain JEC21 / ATCC MYA-565) OX=214684 GN=CNC02540 PE=3 SV=1
805	tr|Q5KAB1|Q5KAB1_CRYNJ	5	0.311	0.62	0.588	4.15737e-05	7.35635e-06	1.177e-05	6.40227e-06	2.48531e-06	1.35598e-05		Viral life cycle-related protein, putative OS=Cryptococcus neoformans var. neoformans serotype D (strain JEC21 / ATCC MYA-565) OX=214684 GN=CNJ02340 PE=3 SV=1
806	tr|Q5KLW1|Q5KLW1_CRYNJ	6	0.648	0.58	0.743	0.000205421	3.07345e-05	2.5754e-05	3.76894e-05	3.58188e-05	2.10738e-05	5.43505e-05	Phosphoadenylyl-sulfate reductase (Thioredoxin), putative OS=Cryptococcus neoformans var. neoformans serotype D (strain JEC21 / ATCC MYA-565) OX=214684 GN=CNB03860 PE=3 SV=1
807	tr|Q5KN72|Q5KN72_CRYNJ	6	0.567	0.6	0.722	0.000146048	1.93505e-05	2.26871e-05	2.68064e-05	1.98167e-05	1.33787e-05	4.40088e-05	UV excision repair protein RAD23 OS=Cryptococcus neoformans var. neoformans serotype D (strain JEC21 / ATCC MYA-565) OX=214684 GN=CNA07500 PE=3 SV=1
808	tr|Q5K890|Q5K890_CRYNJ	6	0.437	0.57	0.669	8.56526e-05	1.04673e-05	1.28338e-05	1.91787e-05	1.13899e-05	1.17928e-05	1.99902e-05	Orotidine 5'-phosphate decarboxylase OS=Cryptococcus neoformans var. neoformans serotype D (strain JEC21 / ATCC MYA-565) OX=214684 GN=CNL06550 PE=3 SV=1
809	tr|Q5KC84|Q5KC84_CRYNJ	6	0.491	0.71	0.734	0.00010693	6.50175e-06	8.78258e-06	1.31827e-05	1.26043e-05	1.33943e-05	5.24643e-05	Thioredoxin domain-containing protein OS=Cryptococcus neoformans var. neoformans serotype D (strain JEC21 / ATCC MYA-565) OX=214684 GN=CNH00120 PE=3 SV=1
810	tr|Q5K717|Q5K717_CRYNJ	6	0.329	0.54	0.623	5.40772e-05	7.41703e-06	1.09332e-05	1.07741e-05	8.88691e-06	7.76277e-06	8.30325e-06	Solute carrier family 25 (Mitochondrial citrate transporter), member 1 OS=Cryptococcus neoformans var. neoformans serotype D (strain JEC21 / ATCC MYA-565) OX=214684 GN=CNN01450 PE=3 SV=2
811	tr|Q5KFR2|Q5KFR2_CRYNJ	6	0.543	0.68	0.741	0.000132404	1.00515e-05	1.66798e-05	4.41167e-05	8.32178e-06	8.17371e-06	4.50604e-05	UBC core domain-containing protein OS=Cryptococcus neoformans var. neoformans serotype D (strain JEC21 / ATCC MYA-565) OX=214684 GN=CNF00870 PE=4 SV=1
812	tr|Q5K843|Q5K843_CRYNJ	6	0.184	0.6	0.595	2.5831e-05	5.83901e-06	2.99772e-06	3.97202e-06	6.82362e-06	1.65096e-06	4.54762e-06	Cyclohydrolase, putative OS=Cryptococcus neoformans var. neoformans serotype D (strain JEC21 / ATCC MYA-565) OX=214684 GN=CNM00180 PE=3 SV=1
813	tr|Q5KPD2|Q5KPD2_CRYNJ	6	0.523	0.55	0.691	0.000121717	1.86189e-05	1.78842e-05	2.87438e-05	1.64083e-05	1.71952e-05	2.28665e-05	3'(2'),5'-bisphosphate nucleotidase OS=Cryptococcus neoformans var. neoformans serotype D (strain JEC21 / ATCC MYA-565) OX=214684 GN=CNA03210 PE=3 SV=2
814	tr|Q5KMY7|Q5KMY7_CRYNJ	6	0.47	0.58	0.683	9.84003e-05	1.25368e-05	1.40117e-05	1.76598e-05	1.15592e-05	1.54667e-05	2.71662e-05	Uroporphyrinogen decarboxylase OS=Cryptococcus neoformans var. neoformans serotype D (strain JEC21 / ATCC MYA-565) OX=214684 GN=CNB00030 PE=3 SV=1
815	sp|P0CP90|PPIL2_CRYNJ	6	0.434	0.82	0.751	8.48969e-05	6.27807e-05	2.65583e-06	6.32578e-06	4.65822e-06	4.54927e-06	3.92709e-06	Peptidyl-prolyl cis-trans isomerase-like 2 OS=Cryptococcus neoformans var. neoformans serotype D (strain JEC21 / ATCC MYA-565) OX=214684 GN=CYP8 PE=3 SV=1
816	tr|Q5KKQ9|Q5KKQ9_CRYNJ	6	0.109	0.61	0.573	1.50063e-05	1.37061e-06	3.6229e-06	2.14351e-06	7.99181e-07	3.46368e-06	3.60639e-06	Glycerol-3-phosphate O-acyltransferase, putative OS=Cryptococcus neoformans var. neoformans serotype D (strain JEC21 / ATCC MYA-565) OX=214684 GN=CNC02160 PE=4 SV=1
817	tr|Q5KJ03|Q5KJ03_CRYNJ	6	0.74	0.58	0.773	0.000315113	2.91184e-05	5.83453e-05	7.64382e-05	2.86678e-05	5.73661e-05	6.51776e-05	Fatty acid beta-oxidation-related protein, putative OS=Cryptococcus neoformans var. neoformans serotype D (strain JEC21 / ATCC MYA-565) OX=214684 GN=CND01120 PE=3 SV=1
818	tr|Q5KM75|Q5KM75_CRYNJ	6	0.715	0.57	0.762	0.000279453	3.04526e-05	3.61189e-05	4.73488e-05	4.10547e-05	6.89373e-05	5.5541e-05	NAD binding dehydrogenase OS=Cryptococcus neoformans var. neoformans serotype D (strain JEC21 / ATCC MYA-565) OX=214684 GN=CNB02690 PE=4 SV=1
819	tr|Q5KNQ6|Q5KNQ6_CRYNJ	5	0.518	0.65	0.667	9.94113e-05	1.1015e-05	2.90062e-05		1.00239e-05	9.05756e-06	4.03086e-05	Profilin OS=Cryptococcus neoformans var. neoformans serotype D (strain JEC21 / ATCC MYA-565) OX=214684 GN=CNA05680 PE=3 SV=1
820	tr|Q5KPU5|Q5KPU5_CRYNJ	6	0.51	0.56	0.69	0.000115746	2.66221e-05	1.7618e-05	1.50265e-05	2.39175e-05	1.47155e-05	1.78466e-05	Alternative oxidase OS=Cryptococcus neoformans var. neoformans serotype D (strain JEC21 / ATCC MYA-565) OX=214684 GN=CNA01500 PE=3 SV=1
821	tr|Q5K9J2|Q5K9J2_CRYNJ	6	0.54	0.55	0.697	0.000130922	1.76246e-05	1.76402e-05	2.13581e-05	2.75934e-05	1.88376e-05	2.78684e-05	Tim44-like domain-containing protein OS=Cryptococcus neoformans var. neoformans serotype D (strain JEC21 / ATCC MYA-565) OX=214684 GN=CNK01750 PE=4 SV=1
822	tr|Q5KDE9|Q5KDE9_CRYNJ	4	0.214	0.58	0.487	2.03994e-05	6.09029e-06	3.04998e-06		7.01754e-06	4.24156e-06		Uncharacterized protein OS=Cryptococcus neoformans var. neoformans serotype D (strain JEC21 / ATCC MYA-565) OX=214684 GN=CNG04230 PE=4 SV=1
823	tr|Q5KKX0|Q5KKX0_CRYNJ	6	0.342	0.56	0.634	5.72827e-05	9.11415e-06	1.16542e-05	1.35848e-05	8.15781e-06	7.99278e-06	6.77887e-06	Expressed protein OS=Cryptococcus neoformans var. neoformans serotype D (strain JEC21 / ATCC MYA-565) OX=214684 GN=CNC01570 PE=4 SV=1
824	tr|Q5KMG7|Q5KMG7_CRYNJ	6	0.453	0.58	0.678	9.18392e-05	1.33105e-05	1.58292e-05	1.45952e-05	1.29624e-05	9.11429e-06	2.60277e-05	Expressed protein OS=Cryptococcus neoformans var. neoformans serotype D (strain JEC21 / ATCC MYA-565) OX=214684 GN=CNB01760 PE=4 SV=1
825	tr|Q5KPF9|Q5KPF9_CRYNJ	6	0.667	0.59	0.752	0.000223523	2.45875e-05	3.97226e-05	4.16829e-05	3.65048e-05	1.98321e-05	6.11934e-05	3-hydroxyisobutyryl-CoA hydrolase OS=Cryptococcus neoformans var. neoformans serotype D (strain JEC21 / ATCC MYA-565) OX=214684 GN=CNA02940 PE=4 SV=1
826	tr|Q5KIZ3|Q5KIZ3_CRYNJ	6	0.337	0.62	0.652	5.61787e-05	9.68505e-06	9.56373e-06	6.75074e-06	8.08955e-06	3.4302e-06	1.86594e-05	Protein mago nashi OS=Cryptococcus neoformans var. neoformans serotype D (strain JEC21 / ATCC MYA-565) OX=214684 GN=CND01220 PE=3 SV=2
827	tr|Q5KDW0|Q5KDW0_CRYNJ	6	0.307	0.59	0.632	4.89673e-05	3.92183e-06	1.07007e-05	1.21542e-05	9.69954e-06	5.63649e-06	6.85454e-06	Clathrin assembly protein AP47, putative OS=Cryptococcus neoformans var. neoformans serotype D (strain JEC21 / ATCC MYA-565) OX=214684 GN=CNG02610 PE=3 SV=1
828	tr|Q5KBQ7|Q5KBQ7_CRYNJ	6	0.437	0.58	0.672	8.57638e-05	1.10956e-05	1.51204e-05	1.79189e-05	1.0211e-05	9.54617e-06	2.18718e-05	(2E,6E)-farnesyl diphosphate synthase OS=Cryptococcus neoformans var. neoformans serotype D (strain JEC21 / ATCC MYA-565) OX=214684 GN=CNI01740 PE=3 SV=1
829	tr|Q5KKK5|Q5KKK5_CRYNJ	6	0.453	0.57	0.674	9.15768e-05	9.84606e-06	1.89036e-05	1.79644e-05	1.16195e-05	1.22355e-05	2.10077e-05	Mitochondrion organization and biogenesis-related protein, putative OS=Cryptococcus neoformans var. neoformans serotype D (strain JEC21 / ATCC MYA-565) OX=214684 GN=CNC02700 PE=4 SV=1
830	tr|Q5KPX0|Q5KPX0_CRYNJ	6	0.644	0.56	0.735	0.000202264	2.53405e-05	3.19894e-05	3.67219e-05	2.15582e-05	3.90548e-05	4.75995e-05	Expressed protein OS=Cryptococcus neoformans var. neoformans serotype D (strain JEC21 / ATCC MYA-565) OX=214684 GN=CNA01260 PE=4 SV=1
831	tr|Q5KM46|Q5KM46_CRYNJ	6	0.602	0.57	0.724	0.000168615	2.29062e-05	2.31404e-05	3.67078e-05	2.15483e-05	2.27858e-05	4.15267e-05	histidinol-phosphate transaminase OS=Cryptococcus neoformans var. neoformans serotype D (strain JEC21 / ATCC MYA-565) OX=214684 GN=CNB03030 PE=3 SV=1
832	tr|Q5KKT6|Q5KKT6_CRYNJ	6	0.403	0.54	0.648	7.4569e-05	1.45794e-05	8.76151e-06	1.11267e-05	1.40069e-05	1.42243e-05	1.18702e-05	Structural constituent of ribosome, putative OS=Cryptococcus neoformans var. neoformans serotype D (strain JEC21 / ATCC MYA-565) OX=214684 GN=CNC01900 PE=3 SV=1
833	tr|Q5KKT1|Q5KKT1_CRYNJ	6	0.447	0.54	0.662	8.93551e-05	1.37545e-05	1.47742e-05	1.94002e-05	1.12148e-05	1.58567e-05	1.43548e-05	D-lactate dehydratase OS=Cryptococcus neoformans var. neoformans serotype D (strain JEC21 / ATCC MYA-565) OX=214684 GN=CNC01950 PE=3 SV=1
834	tr|Q5KQ14|Q5KQ14_CRYNJ	6	0.578	0.57	0.716	0.000153024	2.3675e-05	2.37228e-05	3.21386e-05	2.21132e-05	1.52919e-05	3.60821e-05	Mitochondrial pyruvate carrier OS=Cryptococcus neoformans var. neoformans serotype D (strain JEC21 / ATCC MYA-565) OX=214684 GN=CNA00830 PE=3 SV=1
835	tr|Q5K7R5|Q5K7R5_CRYNJ	6	0.253	0.54	0.598	3.77901e-05	6.3932e-06	4.39377e-06	6.7569e-06	7.15428e-06	5.31571e-06	7.77628e-06	Transferase, putative OS=Cryptococcus neoformans var. neoformans serotype D (strain JEC21 / ATCC MYA-565) OX=214684 GN=CNM01530 PE=4 SV=1
836	tr|Q5KCL2|Q5KCL2_CRYNJ	6	0.152	0.68	0.611	2.09973e-05	3.10586e-06	1.19196e-06	3.13569e-06	3.02727e-06	1.4976e-06	9.03891e-06	Prefoldin beta subunit OS=Cryptococcus neoformans var. neoformans serotype D (strain JEC21 / ATCC MYA-565) OX=214684 GN=CNH01410 PE=3 SV=2
837	tr|Q5KIZ7|Q5KIZ7_CRYNJ	6	0.835	0.58	0.805	0.00053927	5.0115e-05	0.000109158	9.89879e-05	8.90429e-05	5.7955e-05	0.000134011	F-type H+-transporting ATPase subunit H OS=Cryptococcus neoformans var. neoformans serotype D (strain JEC21 / ATCC MYA-565) OX=214684 GN=CND01180 PE=4 SV=1
838	tr|Q5K9V2|Q5K9V2_CRYNJ	6	0.686	0.57	0.752	0.000243805	1.77753e-05	4.82833e-05	5.28433e-05	5.01338e-05	3.62835e-05	3.84863e-05	RAB small monomeric GTPase, putative OS=Cryptococcus neoformans var. neoformans serotype D (strain JEC21 / ATCC MYA-565) OX=214684 GN=CNK00660 PE=3 SV=1
839	tr|Q5KFU9|Q5KFU9_CRYNJ	6	0.17	0.64	0.603	2.35273e-05	2.79358e-06	1.47145e-06	2.98354e-06	8.34083e-06	5.06743e-06	2.87051e-06	U2 small nuclear ribonucleoprotein A' OS=Cryptococcus neoformans var. neoformans serotype D (strain JEC21 / ATCC MYA-565) OX=214684 GN=CNF00490 PE=3 SV=2
840	tr|Q5KEZ6|Q5KEZ6_CRYNJ	6	0.461	0.57	0.677	9.47427e-05	1.15907e-05	1.60718e-05	2.58074e-05	1.21885e-05	1.34887e-05	1.55956e-05	diphthine methyl ester synthase OS=Cryptococcus neoformans var. neoformans serotype D (strain JEC21 / ATCC MYA-565) OX=214684 GN=CNF03650 PE=3 SV=1
841	tr|Q5KDG0|Q5KDG0_CRYNJ	6	0.72	0.55	0.757	0.000286034	4.10865e-05	5.61512e-05	6.47088e-05	4.16396e-05	4.34183e-05	3.90292e-05	Sec14 cytosolic factor, putative OS=Cryptococcus neoformans var. neoformans serotype D (strain JEC21 / ATCC MYA-565) OX=214684 GN=CNG04130 PE=4 SV=2
842	tr|Q5KEE0|Q5KEE0_CRYNJ	6	0.581	0.52	0.7	0.000154677	2.4429e-05	2.27373e-05	2.54589e-05	2.90179e-05	2.60367e-05	2.69969e-05	Pyruvate dehydrogenase protein x component, mitochondrial, putative OS=Cryptococcus neoformans var. neoformans serotype D (strain JEC21 / ATCC MYA-565) OX=214684 GN=CNG00840 PE=3 SV=1
843	tr|Q5KIU0|Q5KIU0_CRYNJ	6	0.416	0.58	0.665	7.85876e-05	1.17629e-05	1.30031e-05	1.92377e-05	7.26192e-06	1.00112e-05	1.73108e-05	Expressed protein OS=Cryptococcus neoformans var. neoformans serotype D (strain JEC21 / ATCC MYA-565) OX=214684 GN=CND01770 PE=4 SV=1
844	tr|A0A0S2M608|A0A0S2M608_CRYNJ	6	0.433	0.53	0.654	8.42476e-05	1.19917e-05	1.51491e-05	1.50836e-05	1.19351e-05	1.53781e-05	1.47101e-05	30S small subunit ribosomal protein S8 OS=Cryptococcus neoformans var. neoformans serotype D (strain JEC21 / ATCC MYA-565) OX=214684 GN=CNH01605 PE=3 SV=1
845	tr|Q5KGL6|Q5KGL6_CRYNJ	6	0.285	0.55	0.612	4.41447e-05	6.11764e-06	5.46802e-06	9.90295e-06	6.92909e-06	7.3703e-06	8.35669e-06	Phosphopantothenate-cysteine ligase, putative OS=Cryptococcus neoformans var. neoformans serotype D (strain JEC21 / ATCC MYA-565) OX=214684 GN=CNE03180 PE=3 SV=1
846	tr|Q5KFG2|Q5KFG2_CRYNJ	6	0.343	0.6	0.648	5.76684e-05	3.81494e-06	1.34846e-05	1.38684e-05	8.33324e-06	6.27274e-06	1.18945e-05	Proteasome subunit alpha type OS=Cryptococcus neoformans var. neoformans serotype D (strain JEC21 / ATCC MYA-565) OX=214684 GN=CNF01860 PE=3 SV=1
848	tr|Q5KA77|Q5KA77_CRYNJ	6	0.391	0.56	0.65	7.07838e-05	7.22626e-06	1.37423e-05	1.29778e-05	1.14745e-05	9.71592e-06	1.56471e-05	Mitochondrial import receptor subunit tom22, putative OS=Cryptococcus neoformans var. neoformans serotype D (strain JEC21 / ATCC MYA-565) OX=214684 GN=CNJ02690 PE=3 SV=1
849	tr|Q5KKC7|Q5KKC7_CRYNJ	6	0.513	0.57	0.694	0.000116976	1.3283e-05	1.7661e-05	2.36914e-05	1.96072e-05	1.44486e-05	2.82852e-05	GTP-binding protein, putative OS=Cryptococcus neoformans var. neoformans serotype D (strain JEC21 / ATCC MYA-565) OX=214684 GN=CNC03480 PE=4 SV=1
850	tr|Q5KCV8|Q5KCV8_CRYNJ	6	0.513	0.57	0.694	0.000116871	1.91228e-05	1.74283e-05	1.76284e-05	2.17328e-05	2.98745e-05	1.10841e-05	Nuclear transport factor 2 OS=Cryptococcus neoformans var. neoformans serotype D (strain JEC21 / ATCC MYA-565) OX=214684 GN=CNH02390 PE=4 SV=1
851	tr|Q5KEJ1|Q5KEJ1_CRYNJ	6	0.277	0.62	0.632	4.24097e-05	5.60013e-06	4.44168e-06	1.18116e-05	4.05564e-06	4.30291e-06	1.21978e-05	non-specific serine/threonine protein kinase OS=Cryptococcus neoformans var. neoformans serotype D (strain JEC21 / ATCC MYA-565) OX=214684 GN=CNG00360 PE=3 SV=1
852	sp|P0CP96|FKBP2_CRYNJ	6	0.328	0.54	0.623	5.38472e-05	8.21813e-06	6.35948e-06	8.9814e-06	1.0135e-05	9.49865e-06	1.06545e-05	FK506-binding protein 2 OS=Cryptococcus neoformans var. neoformans serotype D (strain JEC21 / ATCC MYA-565) OX=214684 GN=FPR2 PE=3 SV=1
853	sp|P0CN82|GLGB_CRYNJ	6	0.437	0.59	0.676	8.59043e-05	9.30261e-06	1.0345e-05	1.7313e-05	1.07074e-05	1.41746e-05	2.40616e-05	1,4-alpha-glucan-branching enzyme OS=Cryptococcus neoformans var. neoformans serotype D (strain JEC21 / ATCC MYA-565) OX=214684 GN=GLC3 PE=3 SV=1
854	tr|Q5KLS2|Q5KLS2_CRYNJ	6	0.388	0.61	0.666	7.00857e-05	7.09724e-06	9.31927e-06	1.43172e-05	1.2204e-05	5.3797e-06	2.17683e-05	5-aminolevulinate synthase OS=Cryptococcus neoformans var. neoformans serotype D (strain JEC21 / ATCC MYA-565) OX=214684 GN=CNB04260 PE=3 SV=1
855	tr|Q5K8M7|Q5K8M7_CRYNJ	6	0.242	0.54	0.594	3.56237e-05	6.43062e-06	5.99245e-06	7.39372e-06	4.53723e-06	5.32001e-06	5.94963e-06	30s ribosomal protein s13, putative OS=Cryptococcus neoformans var. neoformans serotype D (strain JEC21 / ATCC MYA-565) OX=214684 GN=CNL05120 PE=3 SV=1
856	tr|Q5K8G1|Q5K8G1_CRYNJ	6	0.31	0.72	0.677	4.97427e-05	2.62653e-06	3.59948e-06	8.47552e-06	2.44245e-05	2.32618e-06	8.29049e-06	NADPH:adrenodoxin oxidoreductase, mitochondrial OS=Cryptococcus neoformans var. neoformans serotype D (strain JEC21 / ATCC MYA-565) OX=214684 GN=CNL05820 PE=3 SV=1
857	tr|Q5KC30|Q5KC30_CRYNJ	6	0.324	0.56	0.628	5.29253e-05	8.31213e-06	8.06197e-06	8.46874e-06	7.24871e-06	7.54727e-06	1.32865e-05	ATPase, putative OS=Cryptococcus neoformans var. neoformans serotype D (strain JEC21 / ATCC MYA-565) OX=214684 GN=CNI00460 PE=3 SV=1
858	tr|Q5KKD7|Q5KKD7_CRYNJ	6	0.423	0.58	0.668	8.10598e-05	8.8311e-06	1.21872e-05	1.80749e-05	9.06018e-06	1.30947e-05	1.98117e-05	NOT2/NOT3/NOT5 C-terminal domain-containing protein OS=Cryptococcus neoformans var. neoformans serotype D (strain JEC21 / ATCC MYA-565) OX=214684 GN=CNC03360 PE=3 SV=1
859	sp|Q5K8L4|NNRD_CRYNJ	6	0.276	0.61	0.629	4.23487e-05	1.25897e-05	5.12339e-06	4.48709e-06	3.69814e-06	7.8157e-06	8.6347e-06	ATP-dependent (S)-NAD(P)H-hydrate dehydratase OS=Cryptococcus neoformans var. neoformans serotype D (strain JEC21 / ATCC MYA-565) OX=214684 GN=CNL05250 PE=3 SV=2
860	sp|P0CO10|CLF1_CRYNJ	6	0.521	0.59	0.704	0.000121054	1.06687e-05	1.8599e-05	2.71488e-05	1.17227e-05	2.73164e-05	2.55986e-05	Pre-mRNA-splicing factor CLF1 OS=Cryptococcus neoformans var. neoformans serotype D (strain JEC21 / ATCC MYA-565) OX=214684 GN=CLF1 PE=3 SV=1
861	tr|Q5KQ25|Q5KQ25_CRYNJ	6	0.439	0.59	0.676	8.65713e-05	9.448e-06	1.34859e-05	1.92749e-05	1.19823e-05	8.77927e-06	2.3601e-05	Pre-mRNA splicing factor prp1, putative OS=Cryptococcus neoformans var. neoformans serotype D (strain JEC21 / ATCC MYA-565) OX=214684 GN=CNA00710 PE=4 SV=2
862	tr|Q5KMS7|Q5KMS7_CRYNJ	6	0.398	0.55	0.649	7.30811e-05	1.18352e-05	1.07589e-05	1.42624e-05	1.009e-05	1.0101e-05	1.60336e-05	Adenosylmethionine-8-amino-7-oxononanoate transaminase, putative OS=Cryptococcus neoformans var. neoformans serotype D (strain JEC21 / ATCC MYA-565) OX=214684 GN=CNB00630 PE=4 SV=1
863	tr|Q5KIB7|Q5KIB7_CRYNJ	6	0.375	0.62	0.665	6.60592e-05	5.08441e-06	1.01186e-05	1.93034e-05	7.41648e-06	7.24553e-06	1.68908e-05	DNA-directed RNA polymerase subunit beta OS=Cryptococcus neoformans var. neoformans serotype D (strain JEC21 / ATCC MYA-565) OX=214684 GN=CND03540 PE=3 SV=2
864	tr|Q5KNU1|Q5KNU1_CRYNJ	6	0.274	0.66	0.645	4.19505e-05	3.82195e-06	3.96205e-06	7.75458e-06	4.16469e-06	5.46844e-06	1.67788e-05	Poly(A) polymerase OS=Cryptococcus neoformans var. neoformans serotype D (strain JEC21 / ATCC MYA-565) OX=214684 GN=CNA05330 PE=3 SV=1
865	sp|P0CO36|ISY1_CRYNJ	6	0.523	0.58	0.701	0.000121758	1.14405e-05	1.56042e-05	1.93168e-05	2.46138e-05	3.14531e-05	1.93292e-05	Pre-mRNA-splicing factor ISY1 OS=Cryptococcus neoformans var. neoformans serotype D (strain JEC21 / ATCC MYA-565) OX=214684 GN=ISY1 PE=3 SV=1
866	tr|Q5KL56|Q5KL56_CRYNJ	5	0.892	0.53	0.752	0.000686706	0.000144454	0.000137069	0.000167824	0.000117327	0.000120032		Ribosomal protein L37 OS=Cryptococcus neoformans var. neoformans serotype D (strain JEC21 / ATCC MYA-565) OX=214684 GN=CNC00700 PE=3 SV=1
867	tr|Q5KLH2|Q5KLH2_CRYNJ	6	0.475	0.57	0.682	0.000100188	1.19172e-05	1.59179e-05	1.65469e-05	1.84775e-05	1.18554e-05	2.54729e-05	Uncharacterized protein OS=Cryptococcus neoformans var. neoformans serotype D (strain JEC21 / ATCC MYA-565) OX=214684 GN=CNB05280 PE=4 SV=1
868	tr|Q5K8N4|Q5K8N4_CRYNJ	6	0.659	0.55	0.736	0.000216123	2.98084e-05	3.30053e-05	4.04426e-05	3.55773e-05	2.66424e-05	5.06471e-05	FAD dependent oxidoreductase domain-containing protein OS=Cryptococcus neoformans var. neoformans serotype D (strain JEC21 / ATCC MYA-565) OX=214684 GN=CNL05050 PE=4 SV=1
870	tr|Q5KCW2|Q5KCW2_CRYNJ	6	0.406	0.52	0.642	7.54047e-05	1.19691e-05	1.35438e-05	1.19782e-05	1.28518e-05	1.44136e-05	1.06484e-05	Carbohydrate kinase PfkB domain-containing protein OS=Cryptococcus neoformans var. neoformans serotype D (strain JEC21 / ATCC MYA-565) OX=214684 GN=CNH02430 PE=3 SV=2
871	sp|P0CM90|EIF3M_CRYNJ	6	0.684	0.63	0.771	0.000241712	2.71261e-05	2.97186e-05	5.808e-05	2.91599e-05	1.87769e-05	7.88502e-05	Eukaryotic translation initiation factor 3 subunit M OS=Cryptococcus neoformans var. neoformans serotype D (strain JEC21 / ATCC MYA-565) OX=214684 GN=CNA04920 PE=3 SV=1
872	tr|Q5KNH9|Q5KNH9_CRYNJ	6	0.438	0.73	0.723	8.63083e-05	5.0528e-06	7.20048e-06	4.60648e-05	6.61402e-06	8.63175e-06	1.27445e-05	Cytosolic small ribosomal subunit protein, putative OS=Cryptococcus neoformans var. neoformans serotype D (strain JEC21 / ATCC MYA-565) OX=214684 GN=CNA06430 PE=3 SV=1
873	tr|Q5KLK2|Q5KLK2_CRYNJ	6	0.346	0.6	0.649	5.8285e-05	5.68904e-06	1.04929e-05	1.53806e-05	9.35148e-06	4.53191e-06	1.28392e-05	PCI domain-containing protein OS=Cryptococcus neoformans var. neoformans serotype D (strain JEC21 / ATCC MYA-565) OX=214684 GN=CNB04960 PE=3 SV=1
874	tr|Q5K6T3|Q5K6T3_CRYNJ	6	0.381	0.55	0.644	6.80071e-05	8.84868e-06	1.2137e-05	1.4241e-05	9.7569e-06	9.08098e-06	1.39424e-05	Uncharacterized protein OS=Cryptococcus neoformans var. neoformans serotype D (strain JEC21 / ATCC MYA-565) OX=214684 GN=CNN02360 PE=3 SV=2
875	tr|Q5KA81|Q5KA81_CRYNJ	6	0.568	0.64	0.736	0.000146854	2.15846e-05	1.76491e-05	2.27541e-05	2.20027e-05	9.1994e-06	5.36637e-05	Sm domain-containing protein OS=Cryptococcus neoformans var. neoformans serotype D (strain JEC21 / ATCC MYA-565) OX=214684 GN=CNJ02650 PE=3 SV=2
876	tr|Q5K772|Q5K772_CRYNJ	6	0.481	0.6	0.694	0.000102777	1.5305e-05	1.66617e-05	1.98419e-05	8.82539e-06	1.24141e-05	2.97293e-05	Endopeptidase, putative OS=Cryptococcus neoformans var. neoformans serotype D (strain JEC21 / ATCC MYA-565) OX=214684 GN=CNN00870 PE=3 SV=1
878	tr|Q5KJW4|Q5KJW4_CRYNJ	6	0.33	0.56	0.63	5.44066e-05	6.94913e-06	8.59894e-06	1.26331e-05	6.84285e-06	7.47288e-06	1.19096e-05	Zinc-type alcohol dehydrogenase, putative OS=Cryptococcus neoformans var. neoformans serotype D (strain JEC21 / ATCC MYA-565) OX=214684 GN=CNC05140 PE=3 SV=1
879	tr|Q5KGE7|Q5KGE7_CRYNJ	6	0.482	0.59	0.691	0.000103	1.15905e-05	2.59474e-05	1.68989e-05	1.1966e-05	1.22419e-05	2.4355e-05	UBC core domain-containing protein OS=Cryptococcus neoformans var. neoformans serotype D (strain JEC21 / ATCC MYA-565) OX=214684 GN=CNE03880 PE=3 SV=2
880	tr|Q5KDQ4|Q5KDQ4_CRYNJ	6	0.758	0.7	0.819	0.000345969	1.45754e-05	7.14083e-05	8.81324e-05	1.25751e-05	1.66832e-05	0.000142595	Ribosomal protein L6, putative OS=Cryptococcus neoformans var. neoformans serotype D (strain JEC21 / ATCC MYA-565) OX=214684 GN=CNG03160 PE=3 SV=1
881	tr|Q5KMR1|Q5KMR1_CRYNJ	6	0.665	0.56	0.742	0.000221334	3.75153e-05	4.3913e-05	4.25764e-05	3.02768e-05	1.99367e-05	4.71158e-05	Succinate dehydrogenase [ubiquinone] cytochrome b small subunit OS=Cryptococcus neoformans var. neoformans serotype D (strain JEC21 / ATCC MYA-565) OX=214684 GN=CNB00800 PE=3 SV=1
882	tr|Q5KKD9|Q5KKD9_CRYNJ	6	0.279	0.63	0.636	4.28305e-05	4.59789e-06	6.19497e-06	1.3499e-05	2.02295e-06	5.51584e-06	1.09998e-05	histidine kinase OS=Cryptococcus neoformans var. neoformans serotype D (strain JEC21 / ATCC MYA-565) OX=214684 GN=CNC03340 PE=4 SV=2
883	tr|Q5K726|Q5K726_CRYNJ	6	0.227	0.55	0.592	3.29448e-05	5.42239e-06	5.34296e-06	7.16737e-06	6.22702e-06	4.01329e-06	4.77173e-06	ATP-dependent Clp protease proteolytic subunit OS=Cryptococcus neoformans var. neoformans serotype D (strain JEC21 / ATCC MYA-565) OX=214684 GN=CNN01350 PE=3 SV=1
884	tr|Q5KDZ7|Q5KDZ7_CRYNJ	6	0.4	0.56	0.653	7.36817e-05	8.05361e-06	1.10399e-05	9.26195e-06	1.40188e-05	1.61289e-05	1.51785e-05	Small ribosomal subunit protein uS9m OS=Cryptococcus neoformans var. neoformans serotype D (strain JEC21 / ATCC MYA-565) OX=214684 GN=CNG02250 PE=3 SV=2
885	tr|Q5KK64|Q5KK64_CRYNJ	6	0.108	0.61	0.573	1.4969e-05	1.61731e-06	2.07762e-06	4.85958e-06	1.8051e-06	2.19972e-06	2.40964e-06	AAA family ATPase, putative OS=Cryptococcus neoformans var. neoformans serotype D (strain JEC21 / ATCC MYA-565) OX=214684 GN=CNC04110 PE=3 SV=1
886	tr|Q5KNF9|Q5KNF9_CRYNJ	6	0.372	0.61	0.661	6.52819e-05	8.69963e-06	1.49568e-05	7.31685e-06	1.12589e-05	1.9186e-05	3.86369e-06	Ribulose-phosphate 3-epimerase OS=Cryptococcus neoformans var. neoformans serotype D (strain JEC21 / ATCC MYA-565) OX=214684 GN=CNA06630 PE=3 SV=1
887	tr|Q5K8C0|Q5K8C0_CRYNJ	6	0.558	0.56	0.706	0.000140616	2.0193e-05	2.50205e-05	3.07009e-05	2.02807e-05	1.44068e-05	3.00144e-05	glutamate-5-semialdehyde dehydrogenase OS=Cryptococcus neoformans var. neoformans serotype D (strain JEC21 / ATCC MYA-565) OX=214684 GN=CNL06240 PE=3 SV=1
888	tr|Q5KQ38|Q5KQ38_CRYNJ	6	0.522	0.56	0.694	0.000121194	1.63152e-05	2.5024e-05	2.48932e-05	1.21099e-05	2.23136e-05	2.05377e-05	Protein translocase SEC61 complex gamma subunit, archaeal and eukaryotic OS=Cryptococcus neoformans var. neoformans serotype D (strain JEC21 / ATCC MYA-565) OX=214684 GN=CNA00580 PE=3 SV=2
889	sp|P0CR28|RUVB2_CRYNJ	6	0.571	0.56	0.71	0.000148422	1.79868e-05	2.7217e-05	2.6308e-05	2.15642e-05	2.06362e-05	3.47096e-05	RuvB-like helicase 2 OS=Cryptococcus neoformans var. neoformans serotype D (strain JEC21 / ATCC MYA-565) OX=214684 GN=RVB2 PE=3 SV=1
890	tr|A0A0S2LIT6|A0A0S2LIT6_CRYNJ	6	0.435	0.56	0.665	8.52506e-05	9.78663e-06	1.61362e-05	1.45925e-05	1.49278e-05	1.06788e-05	1.91288e-05	Expressed protein OS=Cryptococcus neoformans var. neoformans serotype D (strain JEC21 / ATCC MYA-565) OX=214684 GN=CNM00060 PE=4 SV=1
891	tr|Q5KI30|Q5KI30_CRYNJ	6	0.677	0.54	0.739	0.000233516	3.90068e-05	4.65152e-05	3.61598e-05	4.19622e-05	4.45726e-05	2.52998e-05	Acyl carrier protein OS=Cryptococcus neoformans var. neoformans serotype D (strain JEC21 / ATCC MYA-565) OX=214684 GN=CND04410 PE=3 SV=1
892	sp|P0CM24|GET3_CRYNJ	6	0.441	0.64	0.694	8.70849e-05	9.59645e-06	1.35233e-05	1.85802e-05	9.69141e-06	5.0197e-06	3.06739e-05	ATPase GET3 OS=Cryptococcus neoformans var. neoformans serotype D (strain JEC21 / ATCC MYA-565) OX=214684 GN=GET3 PE=3 SV=1
893	tr|Q5KBS4|Q5KBS4_CRYNJ	6	0.838	0.89	0.909	0.000551004	3.60032e-06	4.80436e-06	5.07742e-06	2.63447e-06	4.60002e-06	0.000530287	General stress protein FMN-binding split barrel domain-containing protein OS=Cryptococcus neoformans var. neoformans serotype D (strain JEC21 / ATCC MYA-565) OX=214684 GN=CNI01580 PE=4 SV=1
894	tr|Q5KI04|Q5KI04_CRYNJ	6	0.203	0.59	0.598	2.88133e-05	3.83899e-06	3.8793e-06	7.55329e-06	3.0476e-06	3.484e-06	7.01016e-06	5'-deoxynucleotidase OS=Cryptococcus neoformans var. neoformans serotype D (strain JEC21 / ATCC MYA-565) OX=214684 GN=CND04670 PE=3 SV=2
895	tr|Q5KFR7|Q5KFR7_CRYNJ	6	0.582	0.54	0.707	0.000155355	2.21642e-05	2.33086e-05	3.37154e-05	2.42916e-05	2.38493e-05	2.80259e-05	Phosphoglycerate mutase OS=Cryptococcus neoformans var. neoformans serotype D (strain JEC21 / ATCC MYA-565) OX=214684 GN=CNF00810 PE=4 SV=1
896	sp|P0CS08|TRM61_CRYNJ	6	0.238	0.58	0.606	3.48806e-05	6.91919e-06	3.39531e-06	6.99449e-06	3.94555e-06	5.05559e-06	8.57048e-06	tRNA (adenine(58)-N(1))-methyltransferase catalytic subunit TRM61 OS=Cryptococcus neoformans var. neoformans serotype D (strain JEC21 / ATCC MYA-565) OX=214684 GN=TRM61 PE=3 SV=1
897	tr|Q5KJW3|Q5KJW3_CRYNJ	6	0.362	0.52	0.627	6.26754e-05	9.62258e-06	1.05305e-05	1.02904e-05	1.24679e-05	9.96703e-06	9.79702e-06	Cytochrome c oxidase assembly factor 6 OS=Cryptococcus neoformans var. neoformans serotype D (strain JEC21 / ATCC MYA-565) OX=214684 GN=CNC05150 PE=3 SV=1
898	tr|Q5KN25|Q5KN25_CRYNJ	6	0.784	0.55	0.778	0.000398309	7.33793e-05	5.10815e-05	4.88742e-05	8.22583e-05	7.32479e-05	6.9468e-05	Large ribosomal subunit protein eL34 OS=Cryptococcus neoformans var. neoformans serotype D (strain JEC21 / ATCC MYA-565) OX=214684 GN=CNA07980 PE=3 SV=1
899	tr|Q5KF19|Q5KF19_CRYNJ	6	0.521	0.55	0.69	0.000120844	1.48157e-05	1.75047e-05	1.97325e-05	1.99662e-05	2.01118e-05	2.87133e-05	anthranilate synthase OS=Cryptococcus neoformans var. neoformans serotype D (strain JEC21 / ATCC MYA-565) OX=214684 GN=CNF03410 PE=3 SV=1
900	tr|Q5K9M5|Q5K9M5_CRYNJ	6	0.39	0.57	0.653	7.06342e-05	7.30422e-06	9.12595e-06	1.15243e-05	1.0298e-05	1.71267e-05	1.52551e-05	PUA domain-containing protein OS=Cryptococcus neoformans var. neoformans serotype D (strain JEC21 / ATCC MYA-565) OX=214684 GN=CNK01450 PE=4 SV=1
901	sp|P0CR94|TIM8_CRYNJ	5	0.672	0.56	0.688	0.000190923	2.87018e-05	3.57982e-05	4.32628e-05	2.93158e-05		5.38441e-05	Mitochondrial import inner membrane translocase subunit TIM8 OS=Cryptococcus neoformans var. neoformans serotype D (strain JEC21 / ATCC MYA-565) OX=214684 GN=TIM8 PE=3 SV=1
902	sp|P0CP48|PAM17_CRYNJ	6	0.417	0.55	0.656	7.90265e-05	1.44092e-05	1.58683e-05	1.2674e-05	8.56985e-06	1.14407e-05	1.60645e-05	Presequence translocated-associated motor subunit PAM17, mitochondrial OS=Cryptococcus neoformans var. neoformans serotype D (strain JEC21 / ATCC MYA-565) OX=214684 GN=PAM17 PE=3 SV=1
903	tr|Q5KH03|Q5KH03_CRYNJ	6	0.564	0.55	0.705	0.000144324	1.95387e-05	2.33325e-05	2.65488e-05	2.14832e-05	2.06215e-05	3.27995e-05	Aldehyde dehydrogenase, putative OS=Cryptococcus neoformans var. neoformans serotype D (strain JEC21 / ATCC MYA-565) OX=214684 GN=CNE01720 PE=3 SV=1
904	tr|Q5KBQ8|Q5KBQ8_CRYNJ	6	0.175	0.56	0.578	2.44133e-05	3.52737e-06	6.04839e-06	4.08368e-06	3.46799e-06	3.47461e-06	3.8113e-06	Ribosome biogenesis-related protein, putative OS=Cryptococcus neoformans var. neoformans serotype D (strain JEC21 / ATCC MYA-565) OX=214684 GN=CNI01730 PE=3 SV=1
905	tr|Q5K8H3|Q5K8H3_CRYNJ	6	0.604	0.66	0.755	0.000170349	1.50433e-05	1.26474e-05	6.82895e-05	1.47474e-05	2.50233e-05	3.45985e-05	ARF GTPase activator, putative OS=Cryptococcus neoformans var. neoformans serotype D (strain JEC21 / ATCC MYA-565) OX=214684 GN=CNL05690 PE=4 SV=1
906	tr|Q5KG76|Q5KG76_CRYNJ	6	0.218	0.63	0.616	3.13547e-05	3.02318e-06	9.71373e-06	6.68644e-06	2.19387e-06	2.40338e-06	7.33405e-06	Hydrolase, putative OS=Cryptococcus neoformans var. neoformans serotype D (strain JEC21 / ATCC MYA-565) OX=214684 GN=CNE04590 PE=3 SV=1
907	tr|Q5KIN0|Q5KIN0_CRYNJ	6	0.379	0.58	0.653	6.71909e-05	7.19793e-06	1.47678e-05	1.23293e-05	6.62238e-06	9.73168e-06	1.65418e-05	NADH:flavin oxidoreductase/NADH oxidase N-terminal domain-containing protein OS=Cryptococcus neoformans var. neoformans serotype D (strain JEC21 / ATCC MYA-565) OX=214684 GN=CND02380 PE=4 SV=1
908	tr|Q5K882|Q5K882_CRYNJ	6	0.36	0.66	0.673	6.19876e-05	3.04223e-06	7.73093e-06	1.83836e-05	6.93025e-06	5.16973e-06	2.07309e-05	Enhancer of mRNA-decapping protein 4 OS=Cryptococcus neoformans var. neoformans serotype D (strain JEC21 / ATCC MYA-565) OX=214684 GN=CNL06610 PE=3 SV=2
909	tr|Q5KGP7|Q5KGP7_CRYNJ	6	0.574	0.59	0.721	0.000150362	1.84982e-05	4.36093e-05	2.95982e-05	1.70798e-05	1.88088e-05	2.27674e-05	NADH:ubiquinone oxidoreductase-like 20kDa subunit domain-containing protein OS=Cryptococcus neoformans var. neoformans serotype D (strain JEC21 / ATCC MYA-565) OX=214684 GN=CNE02800 PE=3 SV=2
910	tr|Q5KE84|Q5KE84_CRYNJ	6	0.338	0.6	0.646	5.64341e-05	6.62251e-06	1.06592e-05	1.6572e-05	5.1991e-06	6.31713e-06	1.10642e-05	Translation initiation factor eIF2B subunit delta OS=Cryptococcus neoformans var. neoformans serotype D (strain JEC21 / ATCC MYA-565) OX=214684 GN=CNG01390 PE=3 SV=1
911	tr|Q5KJ23|Q5KJ23_CRYNJ	5	0.227	0.65	0.57	2.74115e-05	3.02503e-06	1.17648e-05	3.06256e-06	2.9527e-06		6.60636e-06	Mitochondrion protein, putative OS=Cryptococcus neoformans var. neoformans serotype D (strain JEC21 / ATCC MYA-565) OX=214684 GN=CND00920 PE=4 SV=2
912	tr|Q5KFC0|Q5KFC0_CRYNJ	6	0.368	0.52	0.629	6.41196e-05	1.19856e-05	1.18998e-05	9.89636e-06	9.72658e-06	9.43205e-06	1.11792e-05	Large ribosomal subunit protein bL21m OS=Cryptococcus neoformans var. neoformans serotype D (strain JEC21 / ATCC MYA-565) OX=214684 GN=CNF02270 PE=3 SV=2
913	tr|Q5K776|Q5K776_CRYNJ	6	0.173	0.54	0.571	2.40137e-05	3.78645e-06	4.13571e-06	4.99474e-06	3.0759e-06	4.63613e-06	3.38482e-06	Mitochondrion protein, putative OS=Cryptococcus neoformans var. neoformans serotype D (strain JEC21 / ATCC MYA-565) OX=214684 GN=CNN00830 PE=4 SV=1
914	tr|Q5KE55|Q5KE55_CRYNJ	6	0.342	0.55	0.631	5.74343e-05	6.44536e-06	9.18597e-06	1.10331e-05	9.36278e-06	8.92848e-06	1.24786e-05	Uncharacterized protein OS=Cryptococcus neoformans var. neoformans serotype D (strain JEC21 / ATCC MYA-565) OX=214684 GN=CNG01680 PE=4 SV=2
915	tr|Q5KH62|Q5KH62_CRYNJ	6	0.39	0.59	0.66	7.04456e-05	5.59865e-06	1.52724e-05	1.79772e-05	9.52165e-06	9.36042e-06	1.27153e-05	Phosphoacetylglucosamine mutase OS=Cryptococcus neoformans var. neoformans serotype D (strain JEC21 / ATCC MYA-565) OX=214684 GN=CNE01130 PE=3 SV=1
916	tr|Q5KNM1|Q5KNM1_CRYNJ	5	0.332	0.76	0.642	4.56723e-05	1.74043e-06	1.96713e-06	1.01954e-05	3.00266e-06		2.87667e-05	DNA-directed RNA polymerase III subunit RPC5 OS=Cryptococcus neoformans var. neoformans serotype D (strain JEC21 / ATCC MYA-565) OX=214684 GN=CNA06010 PE=4 SV=2
917	tr|Q5KLW2|Q5KLW2_CRYNJ	6	0.473	0.65	0.708	9.93204e-05	1.27571e-05	8.79453e-06	1.2226e-05	9.37953e-06	3.92445e-05	1.69188e-05	Protein BCP1 OS=Cryptococcus neoformans var. neoformans serotype D (strain JEC21 / ATCC MYA-565) OX=214684 GN=CNB03850 PE=3 SV=2
918	tr|A0A0S2LI63|A0A0S2LI63_CRYNJ	6	0.454	0.56	0.671	9.19206e-05	1.14766e-05	1.57727e-05	1.72002e-05	1.30573e-05	1.24798e-05	2.1934e-05	Uncharacterized protein OS=Cryptococcus neoformans var. neoformans serotype D (strain JEC21 / ATCC MYA-565) OX=214684 GN=CNB04245 PE=4 SV=1
919	tr|Q5KMG4|Q5KMG4_CRYNJ	6	0.181	0.65	0.61	2.52723e-05	3.80374e-06	2.66794e-06	7.61987e-06	1.70161e-06	1.6961e-06	7.78307e-06	Peptidyl-prolyl cis-trans isomerase, putative OS=Cryptococcus neoformans var. neoformans serotype D (strain JEC21 / ATCC MYA-565) OX=214684 GN=CNB01790 PE=4 SV=1
920	tr|Q5K9Y2|Q5K9Y2_CRYNJ	6	0.421	0.64	0.687	8.0238e-05	9.60852e-06	1.33254e-05	2.13049e-05	7.35502e-06	3.47976e-06	2.51644e-05	PCI domain-containing protein OS=Cryptococcus neoformans var. neoformans serotype D (strain JEC21 / ATCC MYA-565) OX=214684 GN=CNK00290 PE=4 SV=1
921	tr|Q5KJW6|Q5KJW6_CRYNJ	6	0.285	0.58	0.622	4.41559e-05	5.03586e-06	7.06098e-06	1.07096e-05	4.74597e-06	5.99792e-06	1.06056e-05	U6 snRNA-associated Sm-like protein LSm4 OS=Cryptococcus neoformans var. neoformans serotype D (strain JEC21 / ATCC MYA-565) OX=214684 GN=LSM4 PE=3 SV=2
922	tr|Q5KJ09|Q5KJ09_CRYNJ	6	0.215	0.6	0.605	3.07977e-05	4.39361e-06	6.38987e-06	6.57434e-06	2.51786e-06	2.98819e-06	7.9338e-06	Golgi to vacuole transport-related protein, putative OS=Cryptococcus neoformans var. neoformans serotype D (strain JEC21 / ATCC MYA-565) OX=214684 GN=CND01060 PE=4 SV=1
923	sp|P0CO22|HIS7_CRYNJ	6	0.429	0.6	0.676	8.31714e-05	9.67429e-06	8.70146e-06	1.77801e-05	1.69114e-05	7.61881e-06	2.24854e-05	Imidazoleglycerol-phosphate dehydratase OS=Cryptococcus neoformans var. neoformans serotype D (strain JEC21 / ATCC MYA-565) OX=214684 GN=HIS3 PE=1 SV=1
924	tr|Q5KL66|Q5KL66_CRYNJ	6	0.347	0.56	0.636	5.85051e-05	7.0517e-06	1.16104e-05	1.06332e-05	7.09796e-06	8.1469e-06	1.39649e-05	Vacuolar ATP synthase subunit d, putative OS=Cryptococcus neoformans var. neoformans serotype D (strain JEC21 / ATCC MYA-565) OX=214684 GN=CNC00590 PE=3 SV=2
925	tr|Q5KB32|Q5KB32_CRYNJ	6	0.377	0.58	0.652	6.6629e-05	1.78653e-05	9.61451e-06	1.15501e-05	1.01804e-05	6.43351e-06	1.09852e-05	Expressed protein OS=Cryptococcus neoformans var. neoformans serotype D (strain JEC21 / ATCC MYA-565) OX=214684 GN=CNI03950 PE=4 SV=1
926	tr|Q5KE27|Q5KE27_CRYNJ	6	0.486	0.52	0.669	0.000104735	1.72811e-05	2.05955e-05	1.8344e-05	1.66925e-05	1.62497e-05	1.55726e-05	TauD/TfdA-like domain-containing protein OS=Cryptococcus neoformans var. neoformans serotype D (strain JEC21 / ATCC MYA-565) OX=214684 GN=CNG01960 PE=3 SV=1
927	tr|Q5K970|Q5K970_CRYNJ	6	0.397	0.57	0.656	7.25384e-05	1.79956e-05	6.09241e-06	1.33175e-05	1.21452e-05	1.186e-05	1.11278e-05	Protein binding protein, putative OS=Cryptococcus neoformans var. neoformans serotype D (strain JEC21 / ATCC MYA-565) OX=214684 GN=CNK02990 PE=3 SV=1
928	tr|Q5KDR1|Q5KDR1_CRYNJ	6	0.524	0.56	0.695	0.00012223	1.57696e-05	1.75335e-05	2.94891e-05	1.83347e-05	1.74591e-05	2.36436e-05	Spliceosome assembly-related protein, putative OS=Cryptococcus neoformans var. neoformans serotype D (strain JEC21 / ATCC MYA-565) OX=214684 GN=CNG03090 PE=4 SV=1
929	tr|Q5KKS9|Q5KKS9_CRYNJ	6	0.317	0.56	0.626	5.13313e-05	1.05326e-05	8.30272e-06	1.04354e-05	9.09527e-06	4.05284e-06	8.91252e-06	ATP-dependent peptidase, putative OS=Cryptococcus neoformans var. neoformans serotype D (strain JEC21 / ATCC MYA-565) OX=214684 GN=CNC01970 PE=3 SV=1
930	tr|Q5KHW3|Q5KHW3_CRYNJ	6	0.414	0.62	0.678	7.79235e-05	1.46521e-05	6.92524e-06	2.14647e-05	1.98755e-05	3.1908e-06	1.18152e-05	ATP-dependent RNA helicase DOB1 OS=Cryptococcus neoformans var. neoformans serotype D (strain JEC21 / ATCC MYA-565) OX=214684 GN=CND05090 PE=3 SV=1
931	tr|Q5KND0|Q5KND0_CRYNJ	6	0.235	0.56	0.598	3.43544e-05	4.67721e-06	5.96701e-06	6.94878e-06	3.86265e-06	5.30789e-06	7.59084e-06	V-type proton ATPase subunit H OS=Cryptococcus neoformans var. neoformans serotype D (strain JEC21 / ATCC MYA-565) OX=214684 GN=CNA06920 PE=3 SV=1
932	tr|Q5KAK2|Q5KAK2_CRYNJ	6	0.54	0.54	0.693	0.000130672	1.83906e-05	1.75053e-05	2.27968e-05	2.39283e-05	2.10404e-05	2.70103e-05	Large ribosomal subunit protein uL23m OS=Cryptococcus neoformans var. neoformans serotype D (strain JEC21 / ATCC MYA-565) OX=214684 GN=CNJ01410 PE=3 SV=1
933	tr|Q5KBK7|Q5KBK7_CRYNJ	6	0.291	0.55	0.614	4.54346e-05	8.13838e-06	7.27754e-06	4.38259e-06	8.66929e-06	8.58791e-06	8.37885e-06	Ubiquitin-conjugating enzyme e2-18 kDa, putative OS=Cryptococcus neoformans var. neoformans serotype D (strain JEC21 / ATCC MYA-565) OX=214684 GN=CNI02210 PE=3 SV=1
934	tr|Q5KPI6|Q5KPI6_CRYNJ	6	0.499	0.57	0.69	0.000110662	1.60308e-05	1.55896e-05	2.48313e-05	1.81357e-05	1.06896e-05	2.53846e-05	Aerobic respiration-related protein, putative OS=Cryptococcus neoformans var. neoformans serotype D (strain JEC21 / ATCC MYA-565) OX=214684 GN=CNA02670 PE=4 SV=1
935	tr|Q5KNQ9|Q5KNQ9_CRYNJ	6	0.409	0.57	0.66	7.6267e-05	1.1946e-05	1.31458e-05	9.23867e-06	1.08226e-05	2.00756e-05	1.10383e-05	Endopeptidase, putative OS=Cryptococcus neoformans var. neoformans serotype D (strain JEC21 / ATCC MYA-565) OX=214684 GN=CNA05650 PE=3 SV=1
936	tr|Q5KDY0|Q5KDY0_CRYNJ	5	0.186	0.56	0.526	2.17747e-05	5.03343e-06	4.84769e-06		4.16793e-06	5.24617e-06	2.47947e-06	Uncharacterized protein OS=Cryptococcus neoformans var. neoformans serotype D (strain JEC21 / ATCC MYA-565) OX=214684 GN=CNG02420 PE=4 SV=2
937	tr|Q5K754|Q5K754_CRYNJ	6	0.363	0.61	0.658	6.29335e-05	1.79211e-05	8.47695e-06	1.1887e-05	5.67417e-06	4.5418e-06	1.44325e-05	RNA cytidine acetyltransferase OS=Cryptococcus neoformans var. neoformans serotype D (strain JEC21 / ATCC MYA-565) OX=214684 GN=NAT10 PE=3 SV=1
938	tr|Q5KC01|Q5KC01_CRYNJ	6	0.337	0.55	0.629	5.60427e-05	1.06163e-05	7.33281e-06	8.04929e-06	1.29669e-05	8.99527e-06	8.08224e-06	Uncharacterized protein OS=Cryptococcus neoformans var. neoformans serotype D (strain JEC21 / ATCC MYA-565) OX=214684 GN=CNI00790 PE=4 SV=1
939	tr|Q5KPF0|Q5KPF0_CRYNJ	6	0.423	0.58	0.668	8.08619e-05	1.10555e-05	1.45101e-05	1.87238e-05	8.35745e-06	9.52528e-06	1.86897e-05	Actin-related protein 2/3 complex subunit 5 OS=Cryptococcus neoformans var. neoformans serotype D (strain JEC21 / ATCC MYA-565) OX=214684 GN=CNA03030 PE=3 SV=1
940	tr|Q5KLK7|Q5KLK7_CRYNJ	6	0.373	0.63	0.668	6.56521e-05	6.19042e-06	1.07287e-05	1.84158e-05	5.37871e-06	5.26096e-06	1.96776e-05	GTP cyclohydrolase 1 OS=Cryptococcus neoformans var. neoformans serotype D (strain JEC21 / ATCC MYA-565) OX=214684 GN=CNB04920 PE=3 SV=1
941	sp|P0CQ60|NSA2_CRYNJ	6	0.426	0.57	0.665	8.20673e-05	1.00571e-05	1.47604e-05	1.6329e-05	1.0336e-05	1.02677e-05	2.03171e-05	Ribosome biogenesis protein NSA2 OS=Cryptococcus neoformans var. neoformans serotype D (strain JEC21 / ATCC MYA-565) OX=214684 GN=NSA2 PE=3 SV=2
942	tr|Q5KAC2|Q5KAC2_CRYNJ	6	0.593	0.73	0.774	0.000162614	1.15214e-05	1.29277e-05	5.67791e-05	4.78143e-06	5.78472e-06	7.08194e-05	Serine/threonine-protein phosphatase OS=Cryptococcus neoformans var. neoformans serotype D (strain JEC21 / ATCC MYA-565) OX=214684 GN=CNJ02230 PE=3 SV=2
943	tr|Q5KAB2|Q5KAB2_CRYNJ	6	0.325	0.62	0.648	5.30516e-05	5.27105e-06	8.22474e-06	1.03056e-05	5.09999e-06	6.74067e-06	1.74096e-05	Protein-vacuolar targeting-related protein, putative OS=Cryptococcus neoformans var. neoformans serotype D (strain JEC21 / ATCC MYA-565) OX=214684 GN=CNJ02330 PE=3 SV=1
944	tr|Q5KKG2|Q5KKG2_CRYNJ	5	0.53	0.62	0.661	0.000104684	1.45654e-05	1.41407e-05	3.98483e-05	1.2297e-05		2.38323e-05	Inositol-1-monophosphatase OS=Cryptococcus neoformans var. neoformans serotype D (strain JEC21 / ATCC MYA-565) OX=214684 GN=CNC03110 PE=3 SV=2
945	tr|Q5KD45|Q5KD45_CRYNJ	6	0.217	0.67	0.629	3.11432e-05	3.34879e-06	2.76359e-06	1.16419e-05	1.9428e-06	2.43757e-06	9.00855e-06	PB1 domain-containing protein OS=Cryptococcus neoformans var. neoformans serotype D (strain JEC21 / ATCC MYA-565) OX=214684 GN=CNH03250 PE=4 SV=1
946	tr|Q5KPB4|Q5KPB4_CRYNJ	6	0.388	0.65	0.679	6.98468e-05	4.69298e-06	1.5715e-05	1.70834e-05	4.87932e-06	5.27001e-06	2.22061e-05	Hob1p, putative OS=Cryptococcus neoformans var. neoformans serotype D (strain JEC21 / ATCC MYA-565) OX=214684 GN=CNA03420 PE=4 SV=1
947	tr|Q5KFI9|Q5KFI9_CRYNJ	6	0.398	0.57	0.656	7.28803e-05	9.8393e-06	1.0818e-05	1.72153e-05	8.86914e-06	9.39884e-06	1.67398e-05	Aromatic-amino-acid transaminase, putative OS=Cryptococcus neoformans var. neoformans serotype D (strain JEC21 / ATCC MYA-565) OX=214684 GN=CNF01590 PE=3 SV=2
948	tr|Q5KLG5|Q5KLG5_CRYNJ	6	0.357	0.61	0.656	6.11509e-05	6.59828e-06	1.40835e-05	1.61945e-05	8.08506e-06	3.47078e-06	1.27188e-05	DNA replication licensing factor MCM5 OS=Cryptococcus neoformans var. neoformans serotype D (strain JEC21 / ATCC MYA-565) OX=214684 GN=CNB05360 PE=3 SV=1
949	tr|Q5KQ92|Q5KQ92_CRYNJ	3	0.042	0.58	0.374	3.38982e-06	8.15541e-07	9.39726e-07	1.63455e-06				U6 snRNA-associated Sm-like protein LSm5 OS=Cryptococcus neoformans var. neoformans serotype D (strain JEC21 / ATCC MYA-565) OX=214684 GN=LSM5 PE=3 SV=2
950	tr|Q5K9W7|Q5K9W7_CRYNJ	6	0.157	0.56	0.572	2.1662e-05	3.02659e-06	4.68643e-06	3.48496e-06	2.51784e-06	3.1042e-06	4.84201e-06	Uncharacterized protein OS=Cryptococcus neoformans var. neoformans serotype D (strain JEC21 / ATCC MYA-565) OX=214684 GN=CNK00450 PE=4 SV=1
951	tr|Q5KDI8|Q5KDI8_CRYNJ	6	0.425	0.57	0.665	8.17489e-05	1.14247e-05	1.52322e-05	1.89381e-05	9.73345e-06	9.01007e-06	1.74104e-05	RRM domain-containing protein OS=Cryptococcus neoformans var. neoformans serotype D (strain JEC21 / ATCC MYA-565) OX=214684 GN=CNG03830 PE=4 SV=2
952	sp|P0CN06|DCN1_CRYNJ	5	0.185	0.56	0.526	2.16537e-05	3.83277e-06	3.38275e-06	5.54114e-06	3.3911e-06		5.50598e-06	Defective in cullin neddylation protein 1 OS=Cryptococcus neoformans var. neoformans serotype D (strain JEC21 / ATCC MYA-565) OX=214684 GN=DCN1 PE=3 SV=2
953	tr|Q5KPS7|Q5KPS7_CRYNJ	6	0.321	0.56	0.627	5.23032e-05	6.56138e-06	9.21801e-06	1.23561e-05	7.62877e-06	6.91039e-06	9.62856e-06	Ubiquitin carboxyl-terminal hydrolase OS=Cryptococcus neoformans var. neoformans serotype D (strain JEC21 / ATCC MYA-565) OX=214684 GN=CNA01690 PE=3 SV=2
954	tr|Q5KBT6|Q5KBT6_CRYNJ	6	0.414	0.54	0.651	7.81146e-05	1.06304e-05	1.1242e-05	1.34411e-05	1.20351e-05	1.35314e-05	1.72346e-05	Splicing factor, putative OS=Cryptococcus neoformans var. neoformans serotype D (strain JEC21 / ATCC MYA-565) OX=214684 GN=CNI01460 PE=4 SV=1
955	tr|Q5KMK4|Q5KMK4_CRYNJ	6	0.361	0.59	0.65	6.2321e-05	1.04435e-05	1.29259e-05	1.47809e-05	3.44084e-06	7.17648e-06	1.35534e-05	Heterokaryon incompatibility protein HET-C, putative OS=Cryptococcus neoformans var. neoformans serotype D (strain JEC21 / ATCC MYA-565) OX=214684 GN=CNB01390 PE=4 SV=1
956	tr|Q5KG73|Q5KG73_CRYNJ	6	0.452	0.63	0.694	9.125e-05	1.25256e-05	1.67494e-05	2.49553e-05	8.48438e-06	3.89893e-06	2.46364e-05	Alpha-MPP OS=Cryptococcus neoformans var. neoformans serotype D (strain JEC21 / ATCC MYA-565) OX=214684 GN=CNE04620 PE=3 SV=1
957	sp|P0CN78|GAR1_CRYNJ	6	0.645	0.56	0.735	0.000203185	2.30375e-05	2.65775e-05	3.90378e-05	3.10035e-05	3.38371e-05	4.96913e-05	H/ACA ribonucleoprotein complex subunit GAR1 OS=Cryptococcus neoformans var. neoformans serotype D (strain JEC21 / ATCC MYA-565) OX=214684 GN=GAR1 PE=3 SV=2
958	tr|Q5KQ62|Q5KQ62_CRYNJ	6	0.227	0.67	0.632	3.30064e-05	2.46233e-06	1.10007e-05	4.99467e-06	1.00118e-06	2.77968e-06	1.07679e-05	Translation elongation factor 2, putative OS=Cryptococcus neoformans var. neoformans serotype D (strain JEC21 / ATCC MYA-565) OX=214684 GN=CNA00330 PE=4 SV=1
959	tr|Q5KLL8|Q5KLL8_CRYNJ	6	0.184	0.59	0.591	2.58087e-05	3.32406e-06	3.68199e-06	7.3336e-06	3.55665e-06	2.65135e-06	5.26105e-06	guanosine-diphosphatase OS=Cryptococcus neoformans var. neoformans serotype D (strain JEC21 / ATCC MYA-565) OX=214684 GN=CNB04810 PE=3 SV=2
960	tr|Q5KFV8|Q5KFV8_CRYNJ	6	0.823	0.59	0.804	0.000498839	7.19862e-05	5.97557e-05	6.30489e-05	7.83062e-05	7.72994e-05	0.000148443	Uridylate kinase OS=Cryptococcus neoformans var. neoformans serotype D (strain JEC21 / ATCC MYA-565) OX=214684 GN=CNF00400 PE=3 SV=1
961	tr|Q5K8L2|Q5K8L2_CRYNJ	3	0.072	0.59	0.387	5.15994e-06	9.07825e-07	1.88649e-06	2.36562e-06				AY086643 putativepod-specific dehydrogenase SAC25, putative OS=Cryptococcus neoformans var. neoformans serotype D (strain JEC21 / ATCC MYA-565) OX=214684 GN=CNL05270 PE=3 SV=1
963	tr|Q5KAP1|Q5KAP1_CRYNJ	5	0.076	0.54	0.483	9.01356e-06	1.94568e-06	1.41985e-06		1.65046e-06	2.25327e-06	1.74429e-06	Transcription factor Pcc1 OS=Cryptococcus neoformans var. neoformans serotype D (strain JEC21 / ATCC MYA-565) OX=214684 GN=CNJ01010 PE=3 SV=2
964	tr|Q5KDY6|Q5KDY6_CRYNJ	6	0.298	0.59	0.629	4.68873e-05	6.56637e-06	7.5878e-06	8.56793e-06	5.36494e-06	4.91411e-06	1.38861e-05	Translin OS=Cryptococcus neoformans var. neoformans serotype D (strain JEC21 / ATCC MYA-565) OX=214684 GN=CNG02360 PE=3 SV=1
965	tr|Q5KI31|Q5KI31_CRYNJ	6	0.396	0.54	0.645	7.22575e-05	1.16638e-05	1.08278e-05	8.62342e-06	1.49529e-05	1.26093e-05	1.35803e-05	Ribosomal protein L17 OS=Cryptococcus neoformans var. neoformans serotype D (strain JEC21 / ATCC MYA-565) OX=214684 GN=CND04400 PE=3 SV=1
966	tr|Q5KBL3|Q5KBL3_CRYNJ	6	0.385	0.55	0.645	6.91219e-05	9.12646e-06	1.33031e-05	1.41449e-05	1.07085e-05	8.46046e-06	1.33784e-05	Translational machinery component OS=Cryptococcus neoformans var. neoformans serotype D (strain JEC21 / ATCC MYA-565) OX=214684 GN=CNI02150 PE=4 SV=1
967	tr|Q5KL88|Q5KL88_CRYNJ	6	0.678	0.74	0.806	0.000235142	2.37953e-05	1.79454e-05	2.47478e-05	2.02121e-05	1.96366e-05	0.000128805	Protein phosphatase type 2C, putative OS=Cryptococcus neoformans var. neoformans serotype D (strain JEC21 / ATCC MYA-565) OX=214684 GN=CNC00360 PE=3 SV=1
969	tr|Q5K8D6|Q5K8D6_CRYNJ	6	0.207	0.58	0.596	2.94423e-05	6.60443e-06	2.57457e-06	6.86335e-06	4.50335e-06	3.76566e-06	5.1309e-06	Translation initiation factor eIF2B subunit beta OS=Cryptococcus neoformans var. neoformans serotype D (strain JEC21 / ATCC MYA-565) OX=214684 GN=CNL06080 PE=3 SV=1
970	tr|Q5KCE8|Q5KCE8_CRYNJ	4	0.112	0.57	0.45	1.02888e-05	1.44381e-06	3.16408e-06			3.31559e-06	2.36532e-06	Activator 1 41 kDa subunit, putative OS=Cryptococcus neoformans var. neoformans serotype D (strain JEC21 / ATCC MYA-565) OX=214684 GN=CNH00770 PE=3 SV=1
971	tr|Q5KGD8|Q5KGD8_CRYNJ	6	0.405	0.56	0.655	7.53003e-05	9.023e-06	1.04233e-05	1.30134e-05	1.16754e-05	1.28325e-05	1.83327e-05	Oxysterol-binding protein family OS=Cryptococcus neoformans var. neoformans serotype D (strain JEC21 / ATCC MYA-565) OX=214684 GN=CNE03970 PE=3 SV=1
972	tr|Q5KLL0|Q5KLL0_CRYNJ	6	0.32	0.63	0.65	5.2076e-05	1.00832e-05	7.35375e-06	9.28257e-06	4.33634e-06	3.53046e-06	1.74897e-05	Cytoplasm protein, putative OS=Cryptococcus neoformans var. neoformans serotype D (strain JEC21 / ATCC MYA-565) OX=214684 GN=CNB04890 PE=4 SV=2
973	sp|P0CO84|EIF3F_CRYNJ	6	0.814	0.53	0.781	0.000471681	6.54735e-05	7.47481e-05	8.13508e-05	7.51712e-05	8.15886e-05	9.33485e-05	Eukaryotic translation initiation factor 3 subunit F OS=Cryptococcus neoformans var. neoformans serotype D (strain JEC21 / ATCC MYA-565) OX=214684 GN=CNF04540 PE=3 SV=1
974	tr|Q5KLR3|Q5KLR3_CRYNJ	6	0.59	0.57	0.72	0.000160329	2.04259e-05	2.51527e-05	3.40752e-05	2.41854e-05	1.77368e-05	3.87531e-05	Cytoplasm protein, putative OS=Cryptococcus neoformans var. neoformans serotype D (strain JEC21 / ATCC MYA-565) OX=214684 GN=CNB04350 PE=3 SV=1
975	sp|P0CO48|KMO_CRYNJ	6	0.217	0.62	0.612	3.11943e-05	3.90652e-06	4.1552e-06	5.20672e-06	3.00455e-06	1.05403e-05	4.38101e-06	Kynurenine 3-monooxygenase OS=Cryptococcus neoformans var. neoformans serotype D (strain JEC21 / ATCC MYA-565) OX=214684 GN=BNA4 PE=3 SV=1
976	tr|Q5KHQ8|Q5KHQ8_CRYNJ	6	0.476	0.59	0.689	0.000100508	1.1508e-05	1.27674e-05	2.46027e-05	1.42915e-05	1.09844e-05	2.63538e-05	Nucleolar GTP-binding protein 2 OS=Cryptococcus neoformans var. neoformans serotype D (strain JEC21 / ATCC MYA-565) OX=214684 GN=CND05640 PE=3 SV=1
977	tr|Q5KDC6|Q5KDC6_CRYNJ	6	0.598	0.54	0.713	0.000165741	2.90981e-05	2.01584e-05	2.55855e-05	2.807e-05	3.66969e-05	2.61321e-05	Inhibitor I9 domain-containing protein OS=Cryptococcus neoformans var. neoformans serotype D (strain JEC21 / ATCC MYA-565) OX=214684 GN=CNG04470 PE=4 SV=1
978	sp|P0CR14|CWC2_CRYNJ	5	0.273	0.59	0.565	3.46936e-05	3.76442e-06	7.45221e-06	1.05856e-05	4.43134e-06		8.46003e-06	Pre-mRNA-splicing factor CWC2 OS=Cryptococcus neoformans var. neoformans serotype D (strain JEC21 / ATCC MYA-565) OX=214684 GN=CWC2 PE=3 SV=1
979	sp|P0CS48|PRP46_CRYNJ	6	0.264	0.67	0.645	3.98685e-05	4.17976e-06	4.96249e-06	8.13542e-06	3.75217e-06	2.55162e-06	1.62871e-05	Pre-mRNA-splicing factor PRP46 OS=Cryptococcus neoformans var. neoformans serotype D (strain JEC21 / ATCC MYA-565) OX=214684 GN=PRP46 PE=3 SV=1
980	tr|Q5KFV0|Q5KFV0_CRYNJ	6	0.355	0.51	0.622	6.08214e-05	9.70955e-06	1.08636e-05	1.00396e-05	1.02341e-05	9.93091e-06	1.00437e-05	ATP synthase mitochondrial F1 complex assembly factor 1 OS=Cryptococcus neoformans var. neoformans serotype D (strain JEC21 / ATCC MYA-565) OX=214684 GN=CNF00480 PE=3 SV=1
981	tr|Q5KDK0|Q5KDK0_CRYNJ	6	0.329	0.55	0.626	5.41045e-05	6.24692e-06	7.90118e-06	9.35967e-06	1.07425e-05	8.00331e-06	1.18509e-05	ubiquitinyl hydrolase 1 OS=Cryptococcus neoformans var. neoformans serotype D (strain JEC21 / ATCC MYA-565) OX=214684 GN=CNG03680 PE=3 SV=2
982	tr|Q5KEY9|Q5KEY9_CRYNJ	6	0.319	0.63	0.65	5.16852e-05	6.13758e-06	9.20418e-06	7.33891e-06	2.55081e-06	8.41195e-06	1.80418e-05	C-22 sterol desaturase, putative OS=Cryptococcus neoformans var. neoformans serotype D (strain JEC21 / ATCC MYA-565) OX=214684 GN=CNF03720 PE=3 SV=1
983	tr|Q5KCZ3|Q5KCZ3_CRYNJ	6	0.699	0.54	0.746	0.000259347	3.43507e-05	4.84662e-05	4.96583e-05	3.38466e-05	4.69662e-05	4.60588e-05	Complex III subunit 9 OS=Cryptococcus neoformans var. neoformans serotype D (strain JEC21 / ATCC MYA-565) OX=214684 GN=CNH02740 PE=3 SV=1
984	tr|Q5KNX8|Q5KNX8_CRYNJ	6	0.602	0.56	0.721	0.000169008	1.67921e-05	2.58977e-05	2.51931e-05	3.02391e-05	3.85974e-05	3.22886e-05	Small ribosomal subunit protein mS29 OS=Cryptococcus neoformans var. neoformans serotype D (strain JEC21 / ATCC MYA-565) OX=214684 GN=CNA04940 PE=3 SV=1
985	tr|Q5KKR7|Q5KKR7_CRYNJ	6	0.355	0.61	0.655	6.08311e-05	7.81558e-06	1.14633e-05	1.54406e-05	5.15045e-06	4.91286e-06	1.60483e-05	Importin-alpha export receptor, putative OS=Cryptococcus neoformans var. neoformans serotype D (strain JEC21 / ATCC MYA-565) OX=214684 GN=CNC02070 PE=3 SV=1
986	tr|Q5KG24|Q5KG24_CRYNJ	6	0.496	0.55	0.682	0.000109319	1.0758e-05	1.61789e-05	2.14803e-05	1.94741e-05	2.00738e-05	2.13537e-05	RNA polymerase II subunit 3, putative OS=Cryptococcus neoformans var. neoformans serotype D (strain JEC21 / ATCC MYA-565) OX=214684 GN=CNE05120 PE=3 SV=1
987	tr|Q5K6Y1|Q5K6Y1_CRYNJ	6	0.394	0.57	0.655	7.1799e-05	9.19361e-06	9.73791e-06	1.34535e-05	1.21986e-05	8.97855e-06	1.82369e-05	Pentacotripeptide-repeat region of PRORP domain-containing protein OS=Cryptococcus neoformans var. neoformans serotype D (strain JEC21 / ATCC MYA-565) OX=214684 GN=CNN01800 PE=4 SV=1
988	tr|Q5KK62|Q5KK62_CRYNJ	6	0.447	0.56	0.669	8.94152e-05	1.1528e-05	2.12405e-05	1.18728e-05	1.61376e-05	1.27047e-05	1.59316e-05	Dihydroorotate dehydrogenase (quinone), mitochondrial OS=Cryptococcus neoformans var. neoformans serotype D (strain JEC21 / ATCC MYA-565) OX=214684 GN=CNC04130 PE=3 SV=2
990	tr|Q5KH14|Q5KH14_CRYNJ	6	0.167	0.57	0.579	2.31908e-05	3.48889e-06	3.67075e-06	4.94064e-06	2.57635e-06	2.72351e-06	5.79066e-06	Expressed protein OS=Cryptococcus neoformans var. neoformans serotype D (strain JEC21 / ATCC MYA-565) OX=214684 GN=CNE01610 PE=3 SV=2
991	tr|Q5KNN5|Q5KNN5_CRYNJ	6	0.622	0.55	0.724	0.000183459	2.45797e-05	4.11494e-05	2.58443e-05	2.65943e-05	3.37444e-05	3.15466e-05	Cytoplasm protein, putative OS=Cryptococcus neoformans var. neoformans serotype D (strain JEC21 / ATCC MYA-565) OX=214684 GN=CNA05880 PE=4 SV=1
992	tr|Q5KNM8|Q5KNM8_CRYNJ	5	0.178	0.54	0.517	2.06786e-05	2.70258e-06	4.45423e-06	4.33154e-06	4.42209e-06		4.76813e-06	Cytosine deaminase, putative OS=Cryptococcus neoformans var. neoformans serotype D (strain JEC21 / ATCC MYA-565) OX=214684 GN=CNA05950 PE=4 SV=1
993	tr|Q5KJD3|Q5KJD3_CRYNJ	6	0.351	0.58	0.644	5.9654e-05	8.17779e-06	8.64926e-06	9.15552e-06	1.14962e-05	5.91144e-06	1.62637e-05	D-lactate dehydrogenase (cytochrome) OS=Cryptococcus neoformans var. neoformans serotype D (strain JEC21 / ATCC MYA-565) OX=214684 GN=CNC06950 PE=3 SV=1
994	tr|Q5K8N7|Q5K8N7_CRYNJ	6	0.39	0.6	0.663	7.06391e-05	7.05137e-06	1.63768e-05	1.615e-05	6.61245e-06	7.25777e-06	1.71907e-05	Oxysterol-binding protein OS=Cryptococcus neoformans var. neoformans serotype D (strain JEC21 / ATCC MYA-565) OX=214684 GN=CNL05030 PE=3 SV=1
995	tr|Q5KD43|Q5KD43_CRYNJ	6	0.444	0.63	0.691	8.83739e-05	9.09348e-06	1.09397e-05	2.52106e-05	9.37376e-06	7.0785e-06	2.66778e-05	Arsenite-resistant protein ASR2, putative OS=Cryptococcus neoformans var. neoformans serotype D (strain JEC21 / ATCC MYA-565) OX=214684 GN=CNH03230 PE=3 SV=1
996	tr|Q5KP18|Q5KP18_CRYNJ	6	0.702	0.75	0.817	0.000262438	1.32166e-05	2.13697e-05	2.88645e-05	2.41196e-05	0.000149907	2.49605e-05	Cytochrome c oxidase assembly factor 3 OS=Cryptococcus neoformans var. neoformans serotype D (strain JEC21 / ATCC MYA-565) OX=214684 GN=CNA04520 PE=3 SV=1
997	sp|P0CS50|SEC13_CRYNJ	6	0.579	0.58	0.72	0.000153291	1.98666e-05	2.67492e-05	3.62524e-05	1.84435e-05	1.61852e-05	3.57942e-05	Protein transport protein SEC13 OS=Cryptococcus neoformans var. neoformans serotype D (strain JEC21 / ATCC MYA-565) OX=214684 GN=SEC13 PE=3 SV=2
998	tr|Q5K7N6|Q5K7N6_CRYNJ	6	0.431	0.55	0.66	8.36996e-05	1.22096e-05	1.30704e-05	1.9444e-05	1.28083e-05	1.16616e-05	1.45057e-05	NADH dehydrogenase [ubiquinone] iron-sulfur protein 4, mitochondrial OS=Cryptococcus neoformans var. neoformans serotype D (strain JEC21 / ATCC MYA-565) OX=214684 GN=CNM01810 PE=3 SV=1
1001	tr|Q5KBH0|Q5KBH0_CRYNJ	6	0.221	0.58	0.6	3.19449e-05	4.35854e-06	3.38248e-06	7.0207e-06	5.07094e-06	4.1702e-06	7.94203e-06	Large ribosomal subunit protein uL29m OS=Cryptococcus neoformans var. neoformans serotype D (strain JEC21 / ATCC MYA-565) OX=214684 GN=CNI02560 PE=3 SV=1
1002	tr|F5HAT2|F5HAT2_CRYNJ	6	0.233	0.66	0.631	3.40705e-05	3.03373e-06	4.19422e-06	3.30838e-06	7.35454e-06	1.33786e-05	2.80099e-06	Capsular associated protein OS=Cryptococcus neoformans var. neoformans serotype D (strain JEC21 / ATCC MYA-565) OX=214684 GN=CNA05830 PE=4 SV=1
1003	tr|Q5KMM3|Q5KMM3_CRYNJ	6	0.603	0.58	0.728	0.000169783	2.40884e-05	2.79501e-05	4.0193e-05	2.56683e-05	3.78265e-05	1.40568e-05	Enoyl reductase (ER) domain-containing protein OS=Cryptococcus neoformans var. neoformans serotype D (strain JEC21 / ATCC MYA-565) OX=214684 GN=CNB01200 PE=4 SV=1
1004	tr|Q5KFV6|Q5KFV6_CRYNJ	6	0.375	0.54	0.638	6.62262e-05	1.06603e-05	9.75158e-06	1.2757e-05	1.00013e-05	9.5032e-06	1.35529e-05	SLY1 protein, putative OS=Cryptococcus neoformans var. neoformans serotype D (strain JEC21 / ATCC MYA-565) OX=214684 GN=CNF00420 PE=3 SV=2
1005	tr|A0A0S2M628|A0A0S2M628_CRYNJ	6	0.326	0.55	0.625	5.33928e-05	1.00557e-05	8.42074e-06	1.14187e-05	7.65413e-06	5.62862e-06	1.0215e-05	DNA-directed RNA polymerase subunit OS=Cryptococcus neoformans var. neoformans serotype D (strain JEC21 / ATCC MYA-565) OX=214684 GN=CNL04765 PE=3 SV=1
1006	sp|P0CQ98|PRP5_CRYNJ	6	0.523	0.63	0.718	0.000121971	8.30317e-06	1.52189e-05	1.93973e-05	1.63633e-05	4.28595e-05	1.98291e-05	Pre-mRNA-processing ATP-dependent RNA helicase PRP5 OS=Cryptococcus neoformans var. neoformans serotype D (strain JEC21 / ATCC MYA-565) OX=214684 GN=PRP5 PE=3 SV=1
1007	tr|Q5KGP4|Q5KGP4_CRYNJ	6	0.461	0.55	0.67	9.48913e-05	1.3753e-05	1.41983e-05	1.60545e-05	1.38372e-05	1.44626e-05	2.25858e-05	Expressed protein OS=Cryptococcus neoformans var. neoformans serotype D (strain JEC21 / ATCC MYA-565) OX=214684 GN=CNE02830 PE=4 SV=2
1008	tr|Q5KL05|Q5KL05_CRYNJ	6	0.466	0.58	0.682	9.65354e-05	1.5625e-05	1.24932e-05	2.67456e-05	1.27969e-05	1.20067e-05	1.68681e-05	Cystathionine gamma-synthase, putative OS=Cryptococcus neoformans var. neoformans serotype D (strain JEC21 / ATCC MYA-565) OX=214684 GN=CNC01220 PE=4 SV=1
1009	tr|Q5KKM8|Q5KKM8_CRYNJ	6	0.752	0.53	0.761	0.000334809	6.43804e-05	5.46957e-05	6.57122e-05	4.36192e-05	5.44242e-05	5.19778e-05	Glycerol-3-phosphate dehydrogenase [NAD(+)] OS=Cryptococcus neoformans var. neoformans serotype D (strain JEC21 / ATCC MYA-565) OX=214684 GN=CNC02480 PE=3 SV=1
1010	tr|Q5KLT3|Q5KLT3_CRYNJ	6	0.45	0.56	0.67	9.04649e-05	1.14375e-05	1.09828e-05	1.46531e-05	2.08061e-05	1.35503e-05	1.90352e-05	Methionine aminopeptidase OS=Cryptococcus neoformans var. neoformans serotype D (strain JEC21 / ATCC MYA-565) OX=214684 GN=CNB04150 PE=3 SV=2
1011	tr|Q5KGB6|Q5KGB6_CRYNJ	6	0.422	0.56	0.661	8.06379e-05	9.98243e-06	1.21685e-05	1.27134e-05	1.25186e-05	1.32035e-05	2.00514e-05	Gfo/Idh/MocA-like oxidoreductase N-terminal domain-containing protein OS=Cryptococcus neoformans var. neoformans serotype D (strain JEC21 / ATCC MYA-565) OX=214684 GN=CNE04200 PE=4 SV=1
1013	tr|Q5KMQ2|Q5KMQ2_CRYNJ	6	0.382	0.59	0.657	6.82386e-05	1.83661e-05	1.05235e-05	8.85369e-06	5.42766e-06	1.36705e-05	1.13971e-05	cysteine--tRNA ligase OS=Cryptococcus neoformans var. neoformans serotype D (strain JEC21 / ATCC MYA-565) OX=214684 GN=CNB00900 PE=3 SV=2
1014	tr|Q5KDD4|Q5KDD4_CRYNJ	6	0.295	0.61	0.635	4.63435e-05	5.2047e-06	5.27935e-06	1.48445e-05	5.54786e-06	8.34467e-06	7.12244e-06	WD repeat protein, putative OS=Cryptococcus neoformans var. neoformans serotype D (strain JEC21 / ATCC MYA-565) OX=214684 GN=CNG04380 PE=3 SV=1
1015	tr|Q5KAA3|Q5KAA3_CRYNJ	4	0.165	0.55	0.461	1.52758e-05	3.91317e-06	2.61963e-06		3.81732e-06		4.92573e-06	BolA protein OS=Cryptococcus neoformans var. neoformans serotype D (strain JEC21 / ATCC MYA-565) OX=214684 GN=CNJ02420 PE=3 SV=1
1016	tr|Q5KEN7|Q5KEN7_CRYNJ	6	0.572	0.53	0.701	0.000148738	2.29061e-05	2.02545e-05	2.78614e-05	2.50392e-05	2.5077e-05	2.76004e-05	Ribosome biogenesis protein UTP30 OS=Cryptococcus neoformans var. neoformans serotype D (strain JEC21 / ATCC MYA-565) OX=214684 GN=CNF04820 PE=4 SV=1
1017	sp|P0CS36|HAT2_CRYNJ	6	0.61	0.63	0.747	0.000174745	1.51097e-05	3.48418e-05	3.02261e-05	1.83714e-05	1.62334e-05	5.99624e-05	Histone acetyltransferase type B subunit 2 OS=Cryptococcus neoformans var. neoformans serotype D (strain JEC21 / ATCC MYA-565) OX=214684 GN=HAT2 PE=3 SV=1
1018	tr|Q5KGP8|Q5KGP8_CRYNJ	6	0.304	0.54	0.615	4.8187e-05	9.27838e-06	1.067e-05	7.12855e-06	7.19609e-06	6.60106e-06	7.31294e-06	Membrane insertase YidC/Oxa/ALB C-terminal domain-containing protein OS=Cryptococcus neoformans var. neoformans serotype D (strain JEC21 / ATCC MYA-565) OX=214684 GN=CNE02790 PE=3 SV=2
1019	tr|Q5KKW7|Q5KKW7_CRYNJ	4	0.736	0.84	0.748	0.000205656	1.80631e-06	0.000199435		2.4285e-06	1.98666e-06		Translocation protein SEC66 OS=Cryptococcus neoformans var. neoformans serotype D (strain JEC21 / ATCC MYA-565) OX=214684 GN=CNC01600 PE=4 SV=1
1020	tr|Q5K9S4|Q5K9S4_CRYNJ	6	0.242	0.58	0.607	3.56167e-05	3.96153e-06	8.04672e-06	6.43119e-06	3.33353e-06	8.21877e-06	5.62497e-06	Ubiquinone biosynthesis O-methyltransferase, mitochondrial OS=Cryptococcus neoformans var. neoformans serotype D (strain JEC21 / ATCC MYA-565) OX=214684 GN=COQ3 PE=3 SV=1
1021	tr|Q5KH20|Q5KH20_CRYNJ	6	0.472	0.54	0.671	9.89372e-05	1.7397e-05	1.72501e-05	2.05716e-05	1.60755e-05	1.14915e-05	1.61515e-05	Uncharacterized protein OS=Cryptococcus neoformans var. neoformans serotype D (strain JEC21 / ATCC MYA-565) OX=214684 GN=CNE01550 PE=4 SV=1
1022	tr|Q5KK42|Q5KK42_CRYNJ	6	0.307	0.6	0.636	4.89081e-05	5.72869e-06	1.0044e-05	1.29091e-05	3.21185e-06	5.7569e-06	1.12576e-05	Nuclear pore protein OS=Cryptococcus neoformans var. neoformans serotype D (strain JEC21 / ATCC MYA-565) OX=214684 GN=CNC04330 PE=3 SV=2
1023	tr|Q5KB29|Q5KB29_CRYNJ	6	0.45	0.61	0.687	9.03546e-05	1.23046e-05	1.39687e-05	2.06502e-05	8.3475e-06	8.0782e-06	2.70054e-05	Translation initiation factor eIF2B subunit gamma OS=Cryptococcus neoformans var. neoformans serotype D (strain JEC21 / ATCC MYA-565) OX=214684 GN=CNI03980 PE=3 SV=1
1024	tr|Q5KAD9|Q5KAD9_CRYNJ	6	0.299	0.65	0.65	4.72516e-05	3.07451e-06	1.70636e-05	4.80055e-06	5.68373e-06	5.31811e-06	1.13111e-05	Homoserine dehydrogenase OS=Cryptococcus neoformans var. neoformans serotype D (strain JEC21 / ATCC MYA-565) OX=214684 GN=CNJ02040 PE=3 SV=1
1025	sp|P0CO12|RNA14_CRYNJ	6	0.338	0.63	0.656	5.63058e-05	5.12139e-06	8.05777e-06	1.9019e-05	5.6576e-06	6.78827e-06	1.16618e-05	mRNA 3'-end-processing protein RNA14 OS=Cryptococcus neoformans var. neoformans serotype D (strain JEC21 / ATCC MYA-565) OX=214684 GN=RNA14 PE=3 SV=1
1026	tr|Q5K9V7|Q5K9V7_CRYNJ	6	0.814	0.61	0.808	0.000471909	5.67228e-05	0.000114511	7.74898e-05	0.000115545	9.03373e-05	1.73029e-05	Endocytosis-related protein, putative OS=Cryptococcus neoformans var. neoformans serotype D (strain JEC21 / ATCC MYA-565) OX=214684 GN=CNK00600 PE=4 SV=2
1027	tr|Q5KHC1|Q5KHC1_CRYNJ	6	0.549	0.55	0.7	0.000135651	2.14636e-05	2.37189e-05	2.68291e-05	1.89157e-05	1.60507e-05	2.86727e-05	Eukaryotic translation initiation factor 3 subunit H OS=Cryptococcus neoformans var. neoformans serotype D (strain JEC21 / ATCC MYA-565) OX=214684 GN=CNE00550 PE=3 SV=1
1028	sp|P0CP82|PPIH_CRYNJ	6	0.464	0.52	0.661	9.57727e-05	1.52091e-05	1.76681e-05	1.55407e-05	1.61385e-05	1.46355e-05	1.65808e-05	Peptidyl-prolyl cis-trans isomerase H OS=Cryptococcus neoformans var. neoformans serotype D (strain JEC21 / ATCC MYA-565) OX=214684 GN=CYP3 PE=3 SV=1
1029	tr|Q5K7E8|Q5K7E8_CRYNJ	6	0.22	0.58	0.6	3.1636e-05	6.18159e-06	5.6463e-06	5.59821e-06	8.16194e-06	3.24349e-06	2.80451e-06	Ribosome biogenesis regulatory protein OS=Cryptococcus neoformans var. neoformans serotype D (strain JEC21 / ATCC MYA-565) OX=214684 GN=CNN00090 PE=3 SV=1
1030	tr|Q5K9Z8|Q5K9Z8_CRYNJ	5	0.681	0.68	0.731	0.000198473	4.7633e-05	4.52588e-05	8.86174e-05	5.1394e-06		1.18247e-05	Thioredoxin peroxidase, putative OS=Cryptococcus neoformans var. neoformans serotype D (strain JEC21 / ATCC MYA-565) OX=214684 GN=CNK00130 PE=3 SV=1
1031	tr|Q5KPL5|Q5KPL5_CRYNJ	6	0.505	0.69	0.732	0.000113451	8.31605e-06	2.0491e-05	4.97105e-05	4.318e-06	1.73776e-05	1.32374e-05	Saccharopine dehydrogenase (NADP+, L-glutamate-forming), putative OS=Cryptococcus neoformans var. neoformans serotype D (strain JEC21 / ATCC MYA-565) OX=214684 GN=CNA02370 PE=3 SV=1
1032	tr|Q5KPR3|Q5KPR3_CRYNJ	6	0.182	0.54	0.574	2.54123e-05	3.75593e-06	3.6917e-06	4.4671e-06	3.94505e-06	3.83759e-06	5.71492e-06	Expressed protein OS=Cryptococcus neoformans var. neoformans serotype D (strain JEC21 / ATCC MYA-565) OX=214684 GN=CNA01830 PE=4 SV=1
1033	tr|Q5KLM6|Q5KLM6_CRYNJ	6	0.591	0.64	0.744	0.000161328	1.52493e-05	2.11897e-05	2.56551e-05	1.96851e-05	6.1129e-05	1.84201e-05	Nam9 protein, mitochondrial, putative OS=Cryptococcus neoformans var. neoformans serotype D (strain JEC21 / ATCC MYA-565) OX=214684 GN=CNB04730 PE=3 SV=1
1034	tr|Q5KCN0|Q5KCN0_CRYNJ	6	0.307	0.53	0.612	4.90209e-05	6.86734e-06	7.11748e-06	8.41741e-06	9.91278e-06	9.12523e-06	7.58071e-06	ATPase, putative OS=Cryptococcus neoformans var. neoformans serotype D (strain JEC21 / ATCC MYA-565) OX=214684 GN=CNH01640 PE=4 SV=2
1035	sp|P0CQ92|DRS1_CRYNJ	6	0.373	0.58	0.651	6.55655e-05	4.75352e-06	8.53594e-06	1.11422e-05	1.1456e-05	1.64104e-05	1.32676e-05	ATP-dependent RNA helicase DRS1 OS=Cryptococcus neoformans var. neoformans serotype D (strain JEC21 / ATCC MYA-565) OX=214684 GN=DRS1 PE=3 SV=2
1036	tr|Q5KKL9|Q5KKL9_CRYNJ	6	0.365	0.74	0.702	6.35233e-05	5.60771e-06	3.85916e-06	3.44679e-05	3.17322e-06	8.33359e-06	8.08175e-06	Nucleolar protein 9 OS=Cryptococcus neoformans var. neoformans serotype D (strain JEC21 / ATCC MYA-565) OX=214684 GN=CNC02570 PE=4 SV=2
1037	tr|Q5KKZ0|Q5KKZ0_CRYNJ	6	0.314	0.58	0.631	5.04562e-05	4.6144e-06	7.96372e-06	1.10077e-05	7.70702e-06	6.27935e-06	1.2884e-05	Pseudouridylate synthase 4, putative OS=Cryptococcus neoformans var. neoformans serotype D (strain JEC21 / ATCC MYA-565) OX=214684 GN=CNC01370 PE=3 SV=1
1038	tr|Q5KB56|Q5KB56_CRYNJ	6	0.108	0.57	0.559	1.48954e-05	1.74337e-06	2.50822e-06	2.26048e-06	1.7292e-06	3.65656e-06	2.99762e-06	Thiamine biosynthetic bifunctional enzyme, putative OS=Cryptococcus neoformans var. neoformans serotype D (strain JEC21 / ATCC MYA-565) OX=214684 GN=CNI03710 PE=3 SV=2
1039	tr|Q5K8Y6|Q5K8Y6_CRYNJ	5	0.222	0.61	0.555	2.66855e-05	3.05588e-06	3.37325e-06	9.23337e-06		4.01857e-06	7.00441e-06	Bud site selection-related protein, putative OS=Cryptococcus neoformans var. neoformans serotype D (strain JEC21 / ATCC MYA-565) OX=214684 GN=CNL04040 PE=3 SV=1
1040	tr|Q5KIC7|Q5KIC7_CRYNJ	6	0.338	0.54	0.626	5.62889e-05	1.01336e-05	7.44063e-06	1.13105e-05	7.82907e-06	8.1273e-06	1.14478e-05	Expressed protein OS=Cryptococcus neoformans var. neoformans serotype D (strain JEC21 / ATCC MYA-565) OX=214684 GN=CND03440 PE=4 SV=1
1041	tr|Q5KJD8|Q5KJD8_CRYNJ	6	0.353	0.58	0.644	6.03167e-05	9.65518e-06	7.28012e-06	1.11946e-05	7.86808e-06	7.96829e-06	1.63504e-05	Uncharacterized protein OS=Cryptococcus neoformans var. neoformans serotype D (strain JEC21 / ATCC MYA-565) OX=214684 GN=CNC06890 PE=4 SV=2
1042	tr|Q5KJR5|Q5KJR5_CRYNJ	5	0.163	0.52	0.505	1.87503e-05	3.8751e-06	3.6315e-06	3.48965e-06	4.3492e-06		3.40481e-06	COX assembly mitochondrial protein OS=Cryptococcus neoformans var. neoformans serotype D (strain JEC21 / ATCC MYA-565) OX=214684 GN=CNC05610 PE=3 SV=1
1043	tr|Q5KGX3|Q5KGX3_CRYNJ	6	0.134	0.58	0.571	1.83391e-05	1.74356e-06	4.41997e-06	2.92888e-06	2.87718e-06	4.13733e-06	2.23218e-06	NADH dehydrogenase [ubiquinone] 1 alpha subcomplex assembly factor 3 OS=Cryptococcus neoformans var. neoformans serotype D (strain JEC21 / ATCC MYA-565) OX=214684 GN=CNE02020 PE=4 SV=1
1044	tr|Q5KJN9|Q5KJN9_CRYNJ	5	0.153	0.66	0.549	1.76152e-05	3.20774e-06	7.96803e-06	1.90674e-06		2.60373e-06	1.92895e-06	Metal resistance protein ycf1, putative OS=Cryptococcus neoformans var. neoformans serotype D (strain JEC21 / ATCC MYA-565) OX=214684 GN=CNC05860 PE=4 SV=1
1045	tr|Q5KIB6|Q5KIB6_CRYNJ	6	0.352	0.57	0.641	6.00508e-05	6.7061e-06	9.37318e-06	1.45956e-05	7.91279e-06	7.91858e-06	1.35445e-05	rRNA processing-related protein, putative OS=Cryptococcus neoformans var. neoformans serotype D (strain JEC21 / ATCC MYA-565) OX=214684 GN=CND03550 PE=3 SV=1
1046	tr|Q5K810|Q5K810_CRYNJ	6	0.171	0.71	0.627	2.3703e-05	2.32632e-06	1.50099e-06	6.6415e-06	7.43396e-07	2.08892e-06	1.04019e-05	GTP-binding protein ryh1 OS=Cryptococcus neoformans var. neoformans serotype D (strain JEC21 / ATCC MYA-565) OX=214684 GN=CNM00590 PE=4 SV=2
1047	tr|Q5KI08|Q5KI08_CRYNJ	6	0.233	0.6	0.611	3.39195e-05	7.14294e-06	3.80698e-06	5.16409e-06	3.47314e-06	4.53618e-06	9.79619e-06	Co-chaperone, putative OS=Cryptococcus neoformans var. neoformans serotype D (strain JEC21 / ATCC MYA-565) OX=214684 GN=CND04620 PE=4 SV=1
1048	tr|Q5KKX9|Q5KKX9_CRYNJ	6	0.509	0.55	0.686	0.000114978	1.15497e-05	1.88689e-05	2.34966e-05	1.93426e-05	1.74557e-05	2.42644e-05	GTP-binding protein, putative OS=Cryptococcus neoformans var. neoformans serotype D (strain JEC21 / ATCC MYA-565) OX=214684 GN=CNC01470 PE=4 SV=1
1049	tr|Q5KIL5|Q5KIL5_CRYNJ	6	0.747	0.54	0.762	0.000326553	4.08986e-05	4.70805e-05	6.66402e-05	5.46949e-05	6.1034e-05	5.62051e-05	C3H1-type domain-containing protein OS=Cryptococcus neoformans var. neoformans serotype D (strain JEC21 / ATCC MYA-565) OX=214684 GN=CND02530 PE=4 SV=1
1050	tr|Q5KB67|Q5KB67_CRYNJ	6	0.629	0.55	0.726	0.000189586	2.17936e-05	2.62021e-05	3.40396e-05	3.10527e-05	3.94273e-05	3.70704e-05	Lactoylglutathione lyase OS=Cryptococcus neoformans var. neoformans serotype D (strain JEC21 / ATCC MYA-565) OX=214684 GN=CNI03610 PE=3 SV=2
1052	tr|Q5KFN5|Q5KFN5_CRYNJ	4	0.231	0.55	0.483	2.24196e-05	4.3993e-06		5.72302e-06		4.90229e-06	7.39496e-06	Small ribosomal subunit protein mS41 OS=Cryptococcus neoformans var. neoformans serotype D (strain JEC21 / ATCC MYA-565) OX=214684 GN=CNF01150 PE=3 SV=2
1053	tr|Q5KM56|Q5KM56_CRYNJ	6	0.116	0.59	0.569	1.59764e-05	2.47871e-06	2.42944e-06	3.5831e-06	1.45919e-06	1.73245e-06	4.29356e-06	Mitochondrial 40s ribosomal protein, putative OS=Cryptococcus neoformans var. neoformans serotype D (strain JEC21 / ATCC MYA-565) OX=214684 GN=CNB02870 PE=3 SV=2
1055	tr|Q5K8M3|Q5K8M3_CRYNJ	6	0.388	0.54	0.643	6.98148e-05	8.13145e-06	1.16068e-05	1.26507e-05	1.16673e-05	1.13073e-05	1.44513e-05	Prefoldin subunit 4 OS=Cryptococcus neoformans var. neoformans serotype D (strain JEC21 / ATCC MYA-565) OX=214684 GN=CNL05150 PE=3 SV=2
1057	tr|Q5KIN9|Q5KIN9_CRYNJ	6	0.235	0.61	0.615	3.43063e-05	2.65001e-06	4.33832e-06	7.59611e-06	4.18102e-06	5.14173e-06	1.03991e-05	U1-type domain-containing protein OS=Cryptococcus neoformans var. neoformans serotype D (strain JEC21 / ATCC MYA-565) OX=214684 GN=CND02290 PE=3 SV=1
1058	tr|Q5K8Z9|Q5K8Z9_CRYNJ	6	0.335	0.56	0.632	5.54724e-05	8.52148e-06	9.89875e-06	7.85108e-06	7.2352e-06	8.42605e-06	1.35398e-05	Signal recognition particle subunit SRP68 OS=Cryptococcus neoformans var. neoformans serotype D (strain JEC21 / ATCC MYA-565) OX=214684 GN=CNL03900 PE=3 SV=1
1059	sp|P0CP54|CCPR_CRYNJ	6	0.588	0.55	0.713	0.000159519	1.97585e-05	2.75102e-05	2.98413e-05	2.16357e-05	2.43312e-05	3.64426e-05	Cytochrome c peroxidase, mitochondrial OS=Cryptococcus neoformans var. neoformans serotype D (strain JEC21 / ATCC MYA-565) OX=214684 GN=CCP1 PE=3 SV=1
1060	tr|Q5KER7|Q5KER7_CRYNJ	6	0.43	0.54	0.657	8.33574e-05	1.34781e-05	1.44159e-05	1.38462e-05	1.49424e-05	9.56614e-06	1.71086e-05	Expressed protein OS=Cryptococcus neoformans var. neoformans serotype D (strain JEC21 / ATCC MYA-565) OX=214684 GN=CNF04520 PE=4 SV=1
1061	tr|Q5KJ44|Q5KJ44_CRYNJ	5	0.162	0.54	0.512	1.86282e-05	4.07893e-06	3.80353e-06	3.00572e-06	3.21927e-06	4.52073e-06		Conserved protein OS=Cryptococcus neoformans var. neoformans serotype D (strain JEC21 / ATCC MYA-565) OX=214684 GN=CND00720 PE=4 SV=1
1062	tr|Q5KGP9|Q5KGP9_CRYNJ	3	0.117	0.54	0.386	8.03131e-06	2.12543e-06		2.78049e-06			3.12539e-06	Phospholipid scramblase OS=Cryptococcus neoformans var. neoformans serotype D (strain JEC21 / ATCC MYA-565) OX=214684 GN=CNE02780 PE=3 SV=2
1063	tr|Q5KIF8|Q5KIF8_CRYNJ	6	0.275	0.55	0.608	4.21433e-05	4.41876e-06	5.85325e-06	8.21907e-06	8.8169e-06	7.60454e-06	7.23079e-06	Ribosome production factor 2 homolog OS=Cryptococcus neoformans var. neoformans serotype D (strain JEC21 / ATCC MYA-565) OX=214684 GN=CND03120 PE=3 SV=1
1064	tr|Q5KFQ2|Q5KFQ2_CRYNJ	6	0.302	0.6	0.634	4.77941e-05	6.93432e-06	8.25004e-06	1.23677e-05	5.15279e-06	3.57568e-06	1.15136e-05	Holocytochrome c-type synthase OS=Cryptococcus neoformans var. neoformans serotype D (strain JEC21 / ATCC MYA-565) OX=214684 GN=CNF00970 PE=3 SV=1
1066	tr|Q5KCJ0|Q5KCJ0_CRYNJ	6	0.236	0.57	0.602	3.46128e-05	4.0212e-06	6.04332e-06	7.73705e-06	5.01365e-06	4.1422e-06	7.65538e-06	Pentatricopeptide repeat protein OS=Cryptococcus neoformans var. neoformans serotype D (strain JEC21 / ATCC MYA-565) OX=214684 GN=CNH01190 PE=4 SV=1
1067	sp|P0CM00|SDHF3_CRYNJ	6	0.138	0.61	0.583	1.89551e-05	2.44442e-06	2.54766e-06	2.6236e-06	2.30547e-06	2.75289e-06	6.28103e-06	Succinate dehydrogenase assembly factor 3, mitochondrial OS=Cryptococcus neoformans var. neoformans serotype D (strain JEC21 / ATCC MYA-565) OX=214684 GN=CNB04080 PE=3 SV=1
1068	tr|F5HAV0|F5HAV0_CRYNJ	6	0.729	0.53	0.753	0.000298979	4.73145e-05	6.01661e-05	4.80583e-05	5.02031e-05	5.01055e-05	4.31313e-05	88 kDa immunoreactive mannoprotein MP88, putative OS=Cryptococcus neoformans var. neoformans serotype D (strain JEC21 / ATCC MYA-565) OX=214684 GN=CNA07540 PE=4 SV=1
1069	tr|Q5KAN2|Q5KAN2_CRYNJ	6	0.492	0.56	0.684	0.000107395	1.67077e-05	1.76457e-05	1.05052e-05	1.927e-05	2.37061e-05	1.95607e-05	Proliferation-associated serine/threonine protein kinase, putative OS=Cryptococcus neoformans var. neoformans serotype D (strain JEC21 / ATCC MYA-565) OX=214684 GN=CNJ01100 PE=4 SV=1
1070	sp|P0CR96|TIM9_CRYNJ	6	0.54	0.61	0.717	0.000130829	2.0688e-05	1.40831e-05	3.41828e-05	1.33736e-05	1.29437e-05	3.55575e-05	Mitochondrial import inner membrane translocase subunit TIM9 OS=Cryptococcus neoformans var. neoformans serotype D (strain JEC21 / ATCC MYA-565) OX=214684 GN=TIM9 PE=3 SV=1
1071	tr|Q5KAT3|Q5KAT3_CRYNJ	6	0.468	0.61	0.693	9.75459e-05	5.89385e-06	1.93385e-05	2.1922e-05	1.00118e-05	1.376e-05	2.66197e-05	Glycogen [starch] synthase OS=Cryptococcus neoformans var. neoformans serotype D (strain JEC21 / ATCC MYA-565) OX=214684 GN=CNJ00590 PE=3 SV=1
1072	tr|Q5KKC2|Q5KKC2_CRYNJ	6	0.422	0.58	0.667	8.06622e-05	1.16006e-05	1.31773e-05	1.95359e-05	1.00046e-05	7.57046e-06	1.87734e-05	proteasome endopeptidase complex OS=Cryptococcus neoformans var. neoformans serotype D (strain JEC21 / ATCC MYA-565) OX=214684 GN=CNC03530 PE=4 SV=1
1073	tr|Q5KE91|Q5KE91_CRYNJ	6	0.275	0.54	0.605	4.20888e-05	6.78816e-06	7.69075e-06	5.17188e-06	8.0006e-06	5.94794e-06	8.48945e-06	RWD domain-containing protein OS=Cryptococcus neoformans var. neoformans serotype D (strain JEC21 / ATCC MYA-565) OX=214684 GN=CNG01320 PE=4 SV=2
1074	tr|Q5KKQ0|Q5KKQ0_CRYNJ	6	0.324	0.65	0.658	5.30027e-05	2.78535e-06	3.7023e-06	8.659e-06	1.53746e-05	6.00883e-06	1.64726e-05	hydroxymethylbilane synthase OS=Cryptococcus neoformans var. neoformans serotype D (strain JEC21 / ATCC MYA-565) OX=214684 GN=CNC02250 PE=3 SV=1
1075	sp|P0CR06|DBP10_CRYNJ	6	0.324	0.6	0.641	5.29325e-05	7.68806e-06	6.99144e-06	1.26145e-05	7.41294e-06	4.10184e-06	1.41237e-05	ATP-dependent RNA helicase DBP10 OS=Cryptococcus neoformans var. neoformans serotype D (strain JEC21 / ATCC MYA-565) OX=214684 GN=DBP10 PE=3 SV=1
1076	tr|Q5KCN9|Q5KCN9_CRYNJ	6	0.465	0.57	0.678	9.63466e-05	1.10918e-05	2.16865e-05	2.09422e-05	1.04972e-05	1.37916e-05	1.83375e-05	NADP-dependent oxidoreductase domain-containing protein OS=Cryptococcus neoformans var. neoformans serotype D (strain JEC21 / ATCC MYA-565) OX=214684 GN=CNH01730 PE=4 SV=1
1077	sp|P0CN40|MTNA_CRYNJ	6	0.462	0.56	0.674	9.49963e-05	1.34888e-05	1.56157e-05	1.89245e-05	1.24112e-05	1.24541e-05	2.21021e-05	Methylthioribose-1-phosphate isomerase OS=Cryptococcus neoformans var. neoformans serotype D (strain JEC21 / ATCC MYA-565) OX=214684 GN=MRI1 PE=3 SV=1
1078	tr|Q5KJH2|Q5KJH2_CRYNJ	6	0.27	0.64	0.637	4.09952e-05	1.24394e-05	9.46554e-06	9.63543e-06	1.29786e-06	4.56546e-06	3.59145e-06	C3H1-type domain-containing protein OS=Cryptococcus neoformans var. neoformans serotype D (strain JEC21 / ATCC MYA-565) OX=214684 GN=CNC06560 PE=4 SV=1
1079	tr|A0A0S2LI48|A0A0S2LI48_CRYNJ	5	0.254	0.62	0.569	3.15682e-05	3.92157e-06	5.172e-06	8.61695e-06	2.66474e-06		1.11929e-05	Uncharacterized protein OS=Cryptococcus neoformans var. neoformans serotype D (strain JEC21 / ATCC MYA-565) OX=214684 GN=CNB01855 PE=4 SV=1
1080	tr|Q5K7A2|Q5K7A2_CRYNJ	5	0.215	0.57	0.539	2.57467e-05	3.81351e-06	3.6731e-06	6.35047e-06	4.43831e-06		7.47127e-06	YCII-related domain-containing protein OS=Cryptococcus neoformans var. neoformans serotype D (strain JEC21 / ATCC MYA-565) OX=214684 GN=CNN00560 PE=4 SV=1
1081	tr|Q5KKJ8|Q5KKJ8_CRYNJ	5	0.224	0.58	0.546	2.70396e-05	3.60247e-06	3.90211e-06	8.21798e-06		6.13335e-06	5.18365e-06	Glyoxylate reductase, putative OS=Cryptococcus neoformans var. neoformans serotype D (strain JEC21 / ATCC MYA-565) OX=214684 GN=CNC02760 PE=3 SV=1
1082	tr|Q5KP70|Q5KP70_CRYNJ	6	0.414	0.53	0.648	7.81261e-05	1.19317e-05	1.16103e-05	1.36088e-05	1.18068e-05	1.30838e-05	1.60847e-05	Expressed protein OS=Cryptococcus neoformans var. neoformans serotype D (strain JEC21 / ATCC MYA-565) OX=214684 GN=CNA03990 PE=4 SV=1
1083	tr|Q5KMP9|Q5KMP9_CRYNJ	5	0.188	0.64	0.554	2.19687e-05	3.11778e-06	2.7056e-06	4.58567e-06	2.17479e-06		9.38489e-06	ADF-H domain-containing protein OS=Cryptococcus neoformans var. neoformans serotype D (strain JEC21 / ATCC MYA-565) OX=214684 GN=CNB00930 PE=4 SV=1
1084	tr|Q5KAN0|Q5KAN0_CRYNJ	5	0.422	0.61	0.622	6.71857e-05	1.98318e-05	1.0748e-05		1.87758e-05	4.06437e-06	1.37657e-05	Uncharacterized protein OS=Cryptococcus neoformans var. neoformans serotype D (strain JEC21 / ATCC MYA-565) OX=214684 GN=CNJ01120 PE=4 SV=1
1085	tr|Q5KMP1|Q5KMP1_CRYNJ	6	0.447	0.55	0.666	8.93686e-05	1.28909e-05	1.69446e-05	1.8852e-05	1.56748e-05	9.55327e-06	1.5453e-05	Ubiquilin OS=Cryptococcus neoformans var. neoformans serotype D (strain JEC21 / ATCC MYA-565) OX=214684 GN=CNB01010 PE=4 SV=1
1086	tr|Q5K9Q6|Q5K9Q6_CRYNJ	6	0.174	0.74	0.638	2.41865e-05	8.66489e-07	8.65662e-07	4.13593e-06	1.0418e-06	4.43819e-06	1.28384e-05	TIP120-family protein TIP120B, putative OS=Cryptococcus neoformans var. neoformans serotype D (strain JEC21 / ATCC MYA-565) OX=214684 GN=CNK01130 PE=3 SV=1
1087	tr|Q5KIW8|Q5KIW8_CRYNJ	6	0.684	0.51	0.731	0.000241925	3.95685e-05	4.05216e-05	3.94103e-05	3.99288e-05	4.49022e-05	3.7594e-05	protein-synthesizing GTPase OS=Cryptococcus neoformans var. neoformans serotype D (strain JEC21 / ATCC MYA-565) OX=214684 GN=CND01480 PE=4 SV=1
1088	tr|Q5KQ86|Q5KQ86_CRYNJ	6	0.318	0.55	0.623	5.15187e-05	5.78638e-06	8.25078e-06	9.4114e-06	7.2812e-06	9.08315e-06	1.17058e-05	Holocytochrome c-type synthase OS=Cryptococcus neoformans var. neoformans serotype D (strain JEC21 / ATCC MYA-565) OX=214684 GN=CNA00150 PE=3 SV=1
1089	tr|Q5K9I8|Q5K9I8_CRYNJ	6	0.166	0.58	0.582	2.29392e-05	2.83471e-06	3.77891e-06	6.53761e-06	3.8773e-06	3.11182e-06	2.79889e-06	Pirin OS=Cryptococcus neoformans var. neoformans serotype D (strain JEC21 / ATCC MYA-565) OX=214684 GN=CNK01780 PE=3 SV=1
1090	sp|P0CR16|MRD1_CRYNJ	6	0.471	0.66	0.71	9.85297e-05	2.92202e-05	5.81087e-06	5.01103e-06	5.82642e-06	2.79117e-05	2.47494e-05	Multiple RNA-binding domain-containing protein 1 OS=Cryptococcus neoformans var. neoformans serotype D (strain JEC21 / ATCC MYA-565) OX=214684 GN=MRD1 PE=3 SV=2
1091	tr|Q5KL61|Q5KL61_CRYNJ	4	0.381	0.63	0.559	4.51939e-05	1.37613e-05		1.93487e-05	2.48452e-06	9.59941e-06		Expressed protein OS=Cryptococcus neoformans var. neoformans serotype D (strain JEC21 / ATCC MYA-565) OX=214684 GN=CNC00650 PE=4 SV=1
1092	tr|Q5KGV7|Q5KGV7_CRYNJ	6	0.467	0.56	0.676	9.69879e-05	1.31934e-05	1.80314e-05	2.12416e-05	1.36149e-05	1.12898e-05	1.96167e-05	Ribosome biogenesis and assembly-related protein, putative OS=Cryptococcus neoformans var. neoformans serotype D (strain JEC21 / ATCC MYA-565) OX=214684 GN=CNE02190 PE=3 SV=1
1093	tr|Q5KG32|Q5KG32_CRYNJ	6	0.413	0.56	0.658	7.76784e-05	1.19269e-05	1.72416e-05	1.38519e-05	1.00201e-05	8.51234e-06	1.61257e-05	Glyoxal oxidase, putative OS=Cryptococcus neoformans var. neoformans serotype D (strain JEC21 / ATCC MYA-565) OX=214684 GN=CNE05040 PE=4 SV=1
1094	tr|Q5KP39|Q5KP39_CRYNJ	6	0.443	0.55	0.664	8.78903e-05	1.34369e-05	1.41218e-05	2.04571e-05	1.17269e-05	1.42155e-05	1.39321e-05	V-type proton ATPase subunit OS=Cryptococcus neoformans var. neoformans serotype D (strain JEC21 / ATCC MYA-565) OX=214684 GN=CNA04290 PE=3 SV=1
1095	sp|P0CR90|TIM54_CRYNJ	6	0.263	0.53	0.598	3.96298e-05	6.89988e-06	5.60448e-06	5.50361e-06	6.34046e-06	7.57736e-06	7.70405e-06	Mitochondrial import inner membrane translocase subunit TIM54 OS=Cryptococcus neoformans var. neoformans serotype D (strain JEC21 / ATCC MYA-565) OX=214684 GN=TIM54 PE=3 SV=1
1096	tr|Q5K7C9|Q5K7C9_CRYNJ	6	0.352	0.59	0.647	5.98626e-05	4.81367e-06	1.20589e-05	1.27708e-05	5.44836e-06	1.00726e-05	1.46983e-05	2-oxoadipate dioxygenase/decarboxylase OS=Cryptococcus neoformans var. neoformans serotype D (strain JEC21 / ATCC MYA-565) OX=214684 GN=CNN00300 PE=3 SV=1
1097	tr|Q5KPJ0|Q5KPJ0_CRYNJ	6	0.463	0.59	0.684	9.55393e-05	1.21341e-05	1.23794e-05	1.95832e-05	1.36783e-05	1.0534e-05	2.72303e-05	6-phosphogluconate dehydrogenase NADP-binding domain-containing protein OS=Cryptococcus neoformans var. neoformans serotype D (strain JEC21 / ATCC MYA-565) OX=214684 GN=CNA02630 PE=3 SV=2
1098	tr|Q5KG38|Q5KG38_CRYNJ	6	0.538	0.67	0.736	0.000129367	1.45575e-05	1.26472e-05	1.46678e-05	5.60746e-05	1.4865e-05	1.65549e-05	Large ribosomal subunit protein uL22m OS=Cryptococcus neoformans var. neoformans serotype D (strain JEC21 / ATCC MYA-565) OX=214684 GN=CNE04980 PE=3 SV=1
1100	tr|Q5KE75|Q5KE75_CRYNJ	6	0.375	0.56	0.645	6.61193e-05	1.04713e-05	9.64997e-06	1.16128e-05	8.19831e-06	1.00841e-05	1.61028e-05	Hexose transport-related protein, putative OS=Cryptococcus neoformans var. neoformans serotype D (strain JEC21 / ATCC MYA-565) OX=214684 GN=CNG01480 PE=3 SV=1
1101	tr|Q5KIE7|Q5KIE7_CRYNJ	6	0.399	0.59	0.663	7.31915e-05	8.52681e-06	1.08271e-05	1.53617e-05	8.58231e-06	8.84644e-06	2.10471e-05	Nucleoporin NSP1-like C-terminal domain-containing protein OS=Cryptococcus neoformans var. neoformans serotype D (strain JEC21 / ATCC MYA-565) OX=214684 GN=CND03230 PE=3 SV=1
1102	tr|Q5KLE0|Q5KLE0_CRYNJ	6	0.423	0.54	0.654	8.09148e-05	1.27913e-05	1.63931e-05	1.52372e-05	1.24555e-05	9.97907e-06	1.40588e-05	Expressed protein OS=Cryptococcus neoformans var. neoformans serotype D (strain JEC21 / ATCC MYA-565) OX=214684 GN=CNB05610 PE=4 SV=1
1103	tr|Q5KQ15|Q5KQ15_CRYNJ	6	0.292	0.56	0.617	4.57028e-05	8.54796e-06	7.65685e-06	4.88619e-06	7.26167e-06	1.05987e-05	6.75149e-06	Conserved expressed protein OS=Cryptococcus neoformans var. neoformans serotype D (strain JEC21 / ATCC MYA-565) OX=214684 GN=CNA00820 PE=4 SV=1
1104	tr|Q5KMI1|Q5KMI1_CRYNJ	6	0.393	0.62	0.671	7.13487e-05	9.72468e-06	1.05971e-05	2.34607e-05	7.67802e-06	5.97325e-06	1.39149e-05	L-lactate dehydrogenase (Cytochrome), putative OS=Cryptococcus neoformans var. neoformans serotype D (strain JEC21 / ATCC MYA-565) OX=214684 GN=CNB01620 PE=4 SV=1
1105	tr|A0A0S2M5V9|A0A0S2M5V9_CRYNJ	4	0.035	0.56	0.421	3.94209e-06	6.00724e-07	1.17345e-06	1.09544e-06		1.07247e-06		Uncharacterized protein OS=Cryptococcus neoformans var. neoformans serotype D (strain JEC21 / ATCC MYA-565) OX=214684 GN=CNG03895 PE=4 SV=1
1106	tr|Q5KPK7|Q5KPK7_CRYNJ	6	0.502	0.59	0.697	0.000112054	1.61524e-05	1.47363e-05	2.70773e-05	1.3831e-05	1.14185e-05	2.88386e-05	aspartate-semialdehyde dehydrogenase OS=Cryptococcus neoformans var. neoformans serotype D (strain JEC21 / ATCC MYA-565) OX=214684 GN=CNA02450 PE=1 SV=1
1107	tr|Q5KPQ5|Q5KPQ5_CRYNJ	6	0.594	0.58	0.725	0.000163179	1.30003e-05	2.16882e-05	3.38151e-05	2.95952e-05	4.09598e-05	2.41205e-05	RanBD1 domain-containing protein OS=Cryptococcus neoformans var. neoformans serotype D (strain JEC21 / ATCC MYA-565) OX=214684 GN=CNA01910 PE=4 SV=1
1108	sp|P0CO44|BBP_CRYNJ	6	0.412	0.61	0.674	7.73823e-05	6.86425e-06	9.93783e-06	1.86576e-05	1.00092e-05	9.77756e-06	2.21359e-05	Branchpoint-bridging protein OS=Cryptococcus neoformans var. neoformans serotype D (strain JEC21 / ATCC MYA-565) OX=214684 GN=BBP PE=3 SV=1
1109	tr|Q5KJN5|Q5KJN5_CRYNJ	6	0.372	0.63	0.667	6.53833e-05	8.31559e-06	8.18562e-06	1.53252e-05	4.60669e-06	7.6487e-06	2.13016e-05	Sin3 protein, putative OS=Cryptococcus neoformans var. neoformans serotype D (strain JEC21 / ATCC MYA-565) OX=214684 GN=CNC05900 PE=4 SV=1
1110	tr|Q5KM69|Q5KM69_CRYNJ	6	0.336	0.58	0.639	5.59015e-05	1.18038e-05	1.20989e-05	9.56333e-06	3.34196e-06	1.17787e-05	7.31482e-06	Large ribosomal subunit protein uL4m OS=Cryptococcus neoformans var. neoformans serotype D (strain JEC21 / ATCC MYA-565) OX=214684 GN=CNB02740 PE=3 SV=1
1111	tr|Q5KAX8|Q5KAX8_CRYNJ	5	0.313	0.58	0.575	4.19945e-05	6.13474e-06	9.44964e-06	1.24214e-05		4.39337e-06	9.59539e-06	U3 small nucleolar ribonucleoprotein imp3, putative OS=Cryptococcus neoformans var. neoformans serotype D (strain JEC21 / ATCC MYA-565) OX=214684 GN=CNJ00090 PE=3 SV=2
1112	tr|Q5KKQ4|Q5KKQ4_CRYNJ	6	0.114	0.64	0.585	1.57459e-05	2.03516e-06	3.25102e-06	5.0787e-06	6.64e-07	1.15473e-06	3.5623e-06	Regulation of transcription from Pol II promoter-related protein, putative OS=Cryptococcus neoformans var. neoformans serotype D (strain JEC21 / ATCC MYA-565) OX=214684 GN=CNC02210 PE=3 SV=1
1113	tr|Q5KGG3|Q5KGG3_CRYNJ	6	0.857	0.87	0.909	0.000625622	8.18408e-06	1.892e-05	1.35363e-05	7.21642e-06	4.07282e-05	0.000537037	DNA-directed RNA polymerase subunit OS=Cryptococcus neoformans var. neoformans serotype D (strain JEC21 / ATCC MYA-565) OX=214684 GN=CNE03720 PE=3 SV=1
1114	tr|Q5KF32|Q5KF32_CRYNJ	6	0.253	0.53	0.594	3.78045e-05	7.39058e-06	5.24421e-06	5.71257e-06	5.86461e-06	6.46305e-06	7.12953e-06	Cytoplasm protein, putative OS=Cryptococcus neoformans var. neoformans serotype D (strain JEC21 / ATCC MYA-565) OX=214684 GN=CNF03250 PE=4 SV=1
1116	sp|P0CS80|TRMB_CRYNJ	6	0.462	0.65	0.704	9.52797e-05	1.11697e-05	9.68295e-06	1.19254e-05	3.71408e-05	1.5376e-05	9.98481e-06	tRNA (guanine-N(7)-)-methyltransferase OS=Cryptococcus neoformans var. neoformans serotype D (strain JEC21 / ATCC MYA-565) OX=214684 GN=TRM8 PE=3 SV=2
1117	tr|Q5KHC0|Q5KHC0_CRYNJ	5	0.148	0.53	0.504	1.7e-05	3.46632e-06	2.98961e-06	2.93421e-06	3.93179e-06	3.67806e-06		3,4-dihydroxy-2-butanone 4-phosphate synthase OS=Cryptococcus neoformans var. neoformans serotype D (strain JEC21 / ATCC MYA-565) OX=214684 GN=CNE00560 PE=3 SV=1
1118	tr|Q5KMK7|Q5KMK7_CRYNJ	6	0.381	0.59	0.657	6.80172e-05	7.35208e-06	8.72056e-06	1.22414e-05	1.0178e-05	1.94526e-05	1.00726e-05	Expressed protein OS=Cryptococcus neoformans var. neoformans serotype D (strain JEC21 / ATCC MYA-565) OX=214684 GN=CNB01360 PE=3 SV=1
1119	tr|Q5K9L0|Q5K9L0_CRYNJ	6	0.314	0.59	0.635	5.06152e-05	5.19951e-06	1.20534e-05	4.20005e-06	9.42737e-06	7.80456e-06	1.19303e-05	60S ribosomal export protein NMD3 OS=Cryptococcus neoformans var. neoformans serotype D (strain JEC21 / ATCC MYA-565) OX=214684 GN=CNK01600 PE=3 SV=1
1120	tr|Q5KKT2|Q5KKT2_CRYNJ	6	0.242	0.58	0.607	3.57021e-05	4.35812e-06	4.50701e-06	8.959e-06	4.14167e-06	5.2167e-06	8.51964e-06	Monosaccharide transporter, putative OS=Cryptococcus neoformans var. neoformans serotype D (strain JEC21 / ATCC MYA-565) OX=214684 GN=CNC01940 PE=3 SV=2
1122	tr|Q5KEE8|Q5KEE8_CRYNJ	6	0.178	0.58	0.586	2.48839e-05	3.38185e-06	6.45731e-06	5.0561e-06	2.63015e-06	3.54152e-06	3.81696e-06	64 kDa mitochondrial NADH dehydrogenase, putative OS=Cryptococcus neoformans var. neoformans serotype D (strain JEC21 / ATCC MYA-565) OX=214684 GN=CNG00750 PE=3 SV=1
1123	tr|Q5KLI3|Q5KLI3_CRYNJ	6	0.298	0.55	0.616	4.69758e-05	6.46224e-06	8.79944e-06	9.19529e-06	5.22711e-06	8.3028e-06	8.98887e-06	Glucosidase II subunit alpha OS=Cryptococcus neoformans var. neoformans serotype D (strain JEC21 / ATCC MYA-565) OX=214684 GN=CNB05150 PE=3 SV=1
1124	tr|Q5K6W9|Q5K6W9_CRYNJ	6	0.321	0.59	0.637	5.22548e-05	4.62866e-06	7.54614e-06	1.35728e-05	8.95881e-06	5.90528e-06	1.16431e-05	RRM domain-containing protein OS=Cryptococcus neoformans var. neoformans serotype D (strain JEC21 / ATCC MYA-565) OX=214684 GN=CNN01920 PE=4 SV=1
1125	tr|Q5KEH0|Q5KEH0_CRYNJ	6	0.337	0.62	0.652	5.61523e-05	7.60125e-06	1.16992e-05	7.27444e-06	9.02149e-06	2.93368e-06	1.76222e-05	Arginase OS=Cryptococcus neoformans var. neoformans serotype D (strain JEC21 / ATCC MYA-565) OX=214684 GN=CNG00550 PE=3 SV=1
1126	sp|P0CQ48|RM27_CRYNJ	5	0.382	0.53	0.582	5.67619e-05	9.66253e-06	1.12116e-05	1.11568e-05		1.06168e-05	1.41142e-05	Large ribosomal subunit protein bL27m OS=Cryptococcus neoformans var. neoformans serotype D (strain JEC21 / ATCC MYA-565) OX=214684 GN=RPL27 PE=3 SV=1
1127	tr|Q5KLE3|Q5KLE3_CRYNJ	6	0.308	0.57	0.626	4.91863e-05	4.70369e-06	9.29967e-06	9.3577e-06	6.34247e-06	7.42711e-06	1.20557e-05	U3 small nucleolar ribonucleoprotein protein MPP10 OS=Cryptococcus neoformans var. neoformans serotype D (strain JEC21 / ATCC MYA-565) OX=214684 GN=CNB05580 PE=3 SV=1
1128	tr|Q5KEP7|Q5KEP7_CRYNJ	6	0.335	0.62	0.652	5.56561e-05	5.27387e-06	6.81523e-06	1.46846e-05	7.08989e-06	5.49712e-06	1.62954e-05	Pim1 protein (Poly(A)+ RNA transport protein 2), putative OS=Cryptococcus neoformans var. neoformans serotype D (strain JEC21 / ATCC MYA-565) OX=214684 GN=CNF04720 PE=4 SV=1
1129	tr|Q5KNI1|Q5KNI1_CRYNJ	6	0.387	0.57	0.652	6.96597e-05	7.50016e-06	1.35349e-05	1.09759e-05	7.88079e-06	1.62213e-05	1.35467e-05	Carboxymethylenebutenolidase, putative OS=Cryptococcus neoformans var. neoformans serotype D (strain JEC21 / ATCC MYA-565) OX=214684 GN=CNA06410 PE=4 SV=1
1130	tr|Q5K9Q5|Q5K9Q5_CRYNJ	6	0.335	0.6	0.645	5.55836e-05	8.27412e-06	9.85956e-06	8.54473e-06	7.54882e-06	4.4227e-06	1.69337e-05	Capsular associated protein OS=Cryptococcus neoformans var. neoformans serotype D (strain JEC21 / ATCC MYA-565) OX=214684 GN=CNK01140 PE=3 SV=1
1131	tr|Q5KGC9|Q5KGC9_CRYNJ	5	0.293	0.59	0.572	3.83136e-05	4.72631e-06	7.30436e-06	1.00982e-05	4.5212e-06		1.16635e-05	RRM domain-containing protein OS=Cryptococcus neoformans var. neoformans serotype D (strain JEC21 / ATCC MYA-565) OX=214684 GN=CNE04060 PE=4 SV=1
1132	sp|P0CS54|YTM1_CRYNJ	6	0.417	0.59	0.669	7.8941e-05	6.83988e-06	8.81487e-06	1.61898e-05	1.47188e-05	1.10874e-05	2.12903e-05	Ribosome biogenesis protein YTM1 OS=Cryptococcus neoformans var. neoformans serotype D (strain JEC21 / ATCC MYA-565) OX=214684 GN=YTM1 PE=3 SV=1
1133	tr|Q5KAC1|Q5KAC1_CRYNJ	6	0.237	0.59	0.609	3.47521e-05	4.35289e-06	5.32152e-06	1.00675e-05	4.88071e-06	6.67417e-06	3.45532e-06	Signal recognition particle protein, putative OS=Cryptococcus neoformans var. neoformans serotype D (strain JEC21 / ATCC MYA-565) OX=214684 GN=CNJ02240 PE=4 SV=1
1134	tr|Q5KJ00|Q5KJ00_CRYNJ	6	0.313	0.57	0.628	5.0359e-05	9.12056e-06	7.21954e-06	1.23802e-05	6.81274e-06	4.71657e-06	1.01094e-05	Prefoldin subunit 3 OS=Cryptococcus neoformans var. neoformans serotype D (strain JEC21 / ATCC MYA-565) OX=214684 GN=CND01150 PE=3 SV=1
1135	tr|Q5KI76|Q5KI76_CRYNJ	5	0.585	0.63	0.683	0.000131198	1.06613e-05	1.42186e-05	3.55043e-05	2.27499e-05		4.80641e-05	CCHC-type domain-containing protein OS=Cryptococcus neoformans var. neoformans serotype D (strain JEC21 / ATCC MYA-565) OX=214684 GN=CND03930 PE=4 SV=2
1136	tr|Q5KNY9|Q5KNY9_CRYNJ	6	0.325	0.54	0.622	5.32408e-05	6.90613e-06	1.01086e-05	1.04401e-05	9.50175e-06	7.49156e-06	8.79259e-06	Ptc1p, putative OS=Cryptococcus neoformans var. neoformans serotype D (strain JEC21 / ATCC MYA-565) OX=214684 GN=CNA04830 PE=3 SV=1
1137	tr|Q5KAE4|Q5KAE4_CRYNJ	6	0.34	0.56	0.633	5.69368e-05	5.81812e-06	8.94748e-06	8.42375e-06	9.91054e-06	1.3375e-05	1.04619e-05	Nucleolar essential protein 1, putative OS=Cryptococcus neoformans var. neoformans serotype D (strain JEC21 / ATCC MYA-565) OX=214684 GN=CNJ01990 PE=3 SV=1
1138	tr|Q5KJB0|Q5KJB0_CRYNJ	6	0.552	0.61	0.721	0.000137028	1.88752e-05	3.93507e-05	1.07648e-05	2.54737e-05	3.00287e-05	1.25347e-05	nitric oxide dioxygenase OS=Cryptococcus neoformans var. neoformans serotype D (strain JEC21 / ATCC MYA-565) OX=214684 GN=CNC07160 PE=3 SV=1
1139	tr|Q5KCV9|Q5KCV9_CRYNJ	5	0.353	0.6	0.595	5.02199e-05	4.90982e-06	8.1187e-06	1.38675e-05	7.69602e-06		1.56278e-05	Adenylate kinase isoenzyme 6 homolog OS=Cryptococcus neoformans var. neoformans serotype D (strain JEC21 / ATCC MYA-565) OX=214684 GN=CNH02400 PE=3 SV=1
1140	sp|P0CR04|ROK1_CRYNJ	6	0.221	0.62	0.614	3.18815e-05	2.44834e-06	5.05581e-06	1.00405e-05	3.78888e-06	3.68975e-06	6.85824e-06	ATP-dependent RNA helicase ROK1 OS=Cryptococcus neoformans var. neoformans serotype D (strain JEC21 / ATCC MYA-565) OX=214684 GN=ROK1 PE=3 SV=1
1141	sp|P0CN02|CYNS_CRYNJ	5	0.405	0.6	0.613	6.26718e-05	1.0395e-05	7.90368e-06	1.44413e-05	8.73583e-06		2.1196e-05	Cyanate hydratase OS=Cryptococcus neoformans var. neoformans serotype D (strain JEC21 / ATCC MYA-565) OX=214684 GN=CYN1 PE=3 SV=1
1142	tr|Q5KPY2|Q5KPY2_CRYNJ	6	0.26	0.61	0.623	3.91194e-05	6.40508e-06	4.05869e-06	1.11544e-05	3.61386e-06	4.32609e-06	9.56128e-06	LSDR, putative OS=Cryptococcus neoformans var. neoformans serotype D (strain JEC21 / ATCC MYA-565) OX=214684 GN=CNA01160 PE=3 SV=2
1143	tr|Q5KI91|Q5KI91_CRYNJ	6	0.368	0.66	0.676	6.4213e-05	5.04952e-06	1.35851e-05	1.332e-05	4.11333e-06	4.0531e-06	2.4092e-05	Essential nuclear protein 1 OS=Cryptococcus neoformans var. neoformans serotype D (strain JEC21 / ATCC MYA-565) OX=214684 GN=CND03780 PE=3 SV=1
1144	tr|Q5KM27|Q5KM27_CRYNJ	6	0.167	0.58	0.582	2.31443e-05	3.39552e-06	3.16998e-06	6.40386e-06	2.80904e-06	2.95895e-06	4.40698e-06	Alpha-1,2-mannosyltransferase, putative OS=Cryptococcus neoformans var. neoformans serotype D (strain JEC21 / ATCC MYA-565) OX=214684 GN=CNB03210 PE=3 SV=1
1145	tr|Q5KP07|Q5KP07_CRYNJ	6	0.437	0.59	0.676	8.58512e-05	9.36455e-06	1.70647e-05	1.86448e-05	9.43805e-06	9.54724e-06	2.17919e-05	RPN10-like protein, putative OS=Cryptococcus neoformans var. neoformans serotype D (strain JEC21 / ATCC MYA-565) OX=214684 GN=CNA04640 PE=3 SV=1
1146	tr|Q5KKH5|Q5KKH5_CRYNJ	4	0.166	0.58	0.471	1.53752e-05	3.27603e-06		2.59819e-06	3.70943e-06		5.79152e-06	DNA-directed RNA polymerase subunit OS=Cryptococcus neoformans var. neoformans serotype D (strain JEC21 / ATCC MYA-565) OX=214684 GN=CNC02990 PE=3 SV=2
1147	tr|Q5K7J5|Q5K7J5_CRYNJ	6	0.297	0.59	0.629	4.68189e-05	8.99016e-06	8.43507e-06	4.95297e-06	8.44291e-06	1.26672e-05	3.33065e-06	Allergen OS=Cryptococcus neoformans var. neoformans serotype D (strain JEC21 / ATCC MYA-565) OX=214684 GN=CNM02200 PE=4 SV=1
1148	tr|Q5K7B3|Q5K7B3_CRYNJ	6	0.275	0.57	0.615	4.21691e-05	6.14078e-06	9.07592e-06	8.2667e-06	3.76643e-06	5.65278e-06	9.26648e-06	Protein CWC15 OS=Cryptococcus neoformans var. neoformans serotype D (strain JEC21 / ATCC MYA-565) OX=214684 GN=CNN00450 PE=3 SV=2
1149	tr|Q5KMU1|Q5KMU1_CRYNJ	5	0.346	0.65	0.61	4.87141e-05	4.83756e-06	8.90167e-06	9.67831e-06		3.90372e-06	2.13928e-05	Nuclear cap-binding protein subunit 1 OS=Cryptococcus neoformans var. neoformans serotype D (strain JEC21 / ATCC MYA-565) OX=214684 GN=CNB00500 PE=4 SV=1
1150	tr|Q5K7F0|Q5K7F0_CRYNJ	6	0.348	0.62	0.656	5.8867e-05	4.30403e-06	8.91624e-06	1.64392e-05	6.01333e-06	6.50902e-06	1.66851e-05	Protein-nucleus import-related protein, putative OS=Cryptococcus neoformans var. neoformans serotype D (strain JEC21 / ATCC MYA-565) OX=214684 GN=CNN00070 PE=4 SV=2
1151	tr|Q5KLP1|Q5KLP1_CRYNJ	4	0.266	0.67	0.534	2.68278e-05	1.48128e-05	4.45518e-06	5.00581e-06	2.55402e-06			Expressed protein OS=Cryptococcus neoformans var. neoformans serotype D (strain JEC21 / ATCC MYA-565) OX=214684 GN=CNB04590 PE=4 SV=1
1152	tr|Q5KL47|Q5KL47_CRYNJ	6	0.468	0.6	0.689	9.7438e-05	1.01509e-05	1.27941e-05	1.73041e-05	1.2342e-05	1.52183e-05	2.96287e-05	RNA-binding protein, putative OS=Cryptococcus neoformans var. neoformans serotype D (strain JEC21 / ATCC MYA-565) OX=214684 GN=CNC00790 PE=4 SV=1
1153	tr|Q5KC86|Q5KC86_CRYNJ	6	0.562	0.64	0.734	0.000143059	4.65113e-06	3.67893e-05	3.38593e-05	3.07486e-05	3.10479e-05	5.96282e-06	Cell division control protein 42 homolog OS=Cryptococcus neoformans var. neoformans serotype D (strain JEC21 / ATCC MYA-565) OX=214684 GN=CNH00140 PE=3 SV=1
1154	tr|Q5KBD5|Q5KBD5_CRYNJ	6	0.499	0.55	0.683	0.000110415	1.48037e-05	1.54843e-05	2.18282e-05	1.65351e-05	1.78442e-05	2.39193e-05	Small nuclear ribonucleoprotein E OS=Cryptococcus neoformans var. neoformans serotype D (strain JEC21 / ATCC MYA-565) OX=214684 GN=CNI02920 PE=3 SV=1
1155	tr|Q5KH74|Q5KH74_CRYNJ	6	0.269	0.66	0.643	4.0765e-05	3.62112e-06	5.80643e-06	1.40617e-05	2.17775e-06	3.54843e-06	1.15496e-05	GTPase activating protein, putative OS=Cryptococcus neoformans var. neoformans serotype D (strain JEC21 / ATCC MYA-565) OX=214684 GN=CNE01000 PE=4 SV=1
1156	tr|Q5K9K4|Q5K9K4_CRYNJ	6	0.64	0.78	0.807	0.000198252	1.17396e-05	1.41485e-05	2.13469e-05	1.30007e-05	1.07911e-05	0.000127225	Cytoplasm protein, putative OS=Cryptococcus neoformans var. neoformans serotype D (strain JEC21 / ATCC MYA-565) OX=214684 GN=CNK01650 PE=4 SV=1
1157	tr|Q5KH73|Q5KH73_CRYNJ	6	0.537	0.61	0.716	0.000129139	1.27715e-05	1.54833e-05	2.12599e-05	4.25106e-05	1.49675e-05	2.21462e-05	Importin beta-2 subunit, putative OS=Cryptococcus neoformans var. neoformans serotype D (strain JEC21 / ATCC MYA-565) OX=214684 GN=CNE01010 PE=3 SV=1
1158	tr|Q5KKD5|Q5KKD5_CRYNJ	6	0.48	0.55	0.677	0.000102188	1.71678e-05	2.27189e-05	1.99026e-05	1.39391e-05	1.19232e-05	1.65369e-05	Expressed protein OS=Cryptococcus neoformans var. neoformans serotype D (strain JEC21 / ATCC MYA-565) OX=214684 GN=CNC03380 PE=4 SV=1
1159	tr|Q5KEK2|Q5KEK2_CRYNJ	6	0.454	0.58	0.678	9.20494e-05	1.53116e-05	1.75102e-05	1.86812e-05	9.19065e-06	9.49033e-06	2.18653e-05	U5 snRNP-specific 40 kDa protein, putative OS=Cryptococcus neoformans var. neoformans serotype D (strain JEC21 / ATCC MYA-565) OX=214684 GN=CNG00230 PE=4 SV=1
1160	tr|Q5KLA4|Q5KLA4_CRYNJ	5	0.315	0.52	0.556	4.23788e-05	7.71371e-06	8.73088e-06	8.05249e-06	8.55052e-06	9.33119e-06		Hydrolase, putative OS=Cryptococcus neoformans var. neoformans serotype D (strain JEC21 / ATCC MYA-565) OX=214684 GN=CNC00190 PE=4 SV=1
1161	tr|Q5KJJ7|Q5KJJ7_CRYNJ	6	0.406	0.71	0.705	7.53257e-05	3.65035e-06	2.44466e-05	3.52379e-06	3.09103e-05	2.96418e-06	9.83043e-06	CORD and CS domain-containing protein OS=Cryptococcus neoformans var. neoformans serotype D (strain JEC21 / ATCC MYA-565) OX=214684 GN=CNC06310 PE=4 SV=1
1162	tr|Q5KH36|Q5KH36_CRYNJ	6	0.369	0.62	0.663	6.44818e-05	6.84426e-06	1.27665e-05	2.05177e-05	6.43543e-06	6.29067e-06	1.16272e-05	Annexin OS=Cryptococcus neoformans var. neoformans serotype D (strain JEC21 / ATCC MYA-565) OX=214684 GN=CNE01410 PE=3 SV=1
1163	tr|Q5KBR9|Q5KBR9_CRYNJ	5	0.261	0.58	0.558	3.26793e-05	6.13764e-06	6.33681e-06	6.49644e-06		3.64977e-06	1.00586e-05	peptidyl-tRNA hydrolase OS=Cryptococcus neoformans var. neoformans serotype D (strain JEC21 / ATCC MYA-565) OX=214684 GN=CNI01630 PE=3 SV=1
1164	sp|P0CM34|ATG3_CRYNJ	6	0.146	0.6	0.582	2.00161e-05	2.56623e-06	2.23966e-06	3.92018e-06	3.04702e-06	2.31961e-06	5.92341e-06	Autophagy-related protein 3 OS=Cryptococcus neoformans var. neoformans serotype D (strain JEC21 / ATCC MYA-565) OX=214684 GN=ATG3 PE=3 SV=1
1165	tr|Q5KGX1|Q5KGX1_CRYNJ	5	0.149	0.58	0.521	1.71131e-05	1.75062e-06	4.44264e-06	4.15483e-06	2.4208e-06		4.34419e-06	uracil phosphoribosyltransferase OS=Cryptococcus neoformans var. neoformans serotype D (strain JEC21 / ATCC MYA-565) OX=214684 GN=CNE02040 PE=3 SV=1
1166	tr|Q5KND5|Q5KND5_CRYNJ	3	0.47	0.66	0.543	4.9058e-05	3.03703e-05	3.46089e-06				1.52268e-05	Glutamine synthetase, putative OS=Cryptococcus neoformans var. neoformans serotype D (strain JEC21 / ATCC MYA-565) OX=214684 GN=CNA06870 PE=3 SV=1
1168	tr|Q5KGF2|Q5KGF2_CRYNJ	6	0.395	0.59	0.662	7.19912e-05	8.61412e-06	1.35488e-05	1.8455e-05	6.23856e-06	9.35559e-06	1.57791e-05	General transcriptional repressor, putative OS=Cryptococcus neoformans var. neoformans serotype D (strain JEC21 / ATCC MYA-565) OX=214684 GN=CNE03830 PE=4 SV=1
1169	tr|Q5KJJ3|Q5KJJ3_CRYNJ	6	0.448	0.58	0.676	8.97886e-05	8.02269e-06	1.71381e-05	1.89065e-05	1.22942e-05	1.13603e-05	2.20668e-05	RNA splicing factor PRP9, putative OS=Cryptococcus neoformans var. neoformans serotype D (strain JEC21 / ATCC MYA-565) OX=214684 GN=CNC06350 PE=3 SV=1
1170	sp|P0CQ16|LONM_CRYNJ	6	0.36	0.61	0.657	6.19796e-05	3.64176e-06	1.49353e-05	9.12972e-06	1.45091e-05	5.8771e-06	1.38866e-05	Lon protease homolog, mitochondrial OS=Cryptococcus neoformans var. neoformans serotype D (strain JEC21 / ATCC MYA-565) OX=214684 GN=PIM1 PE=3 SV=1
1171	tr|Q5K9A9|Q5K9A9_CRYNJ	3	0.131	0.71	0.447	9.00489e-06	6.84996e-06	1.22458e-06			9.30337e-07		Ribonucleoside-diphosphate reductase, putative OS=Cryptococcus neoformans var. neoformans serotype D (strain JEC21 / ATCC MYA-565) OX=214684 GN=CNK02580 PE=3 SV=1
1172	tr|Q5K7Y4|Q5K7Y4_CRYNJ	6	0.491	0.53	0.674	0.00010696	1.50194e-05	1.8209e-05	1.8048e-05	1.70676e-05	1.64388e-05	2.2177e-05	Anaphase-promoting complex subunit 4-like WD40 domain-containing protein OS=Cryptococcus neoformans var. neoformans serotype D (strain JEC21 / ATCC MYA-565) OX=214684 GN=CNM00860 PE=3 SV=1
1173	tr|Q5KAF7|Q5KAF7_CRYNJ	5	0.288	0.54	0.554	3.74074e-05	5.99843e-06		6.85975e-06	7.55879e-06	9.55289e-06	7.43757e-06	Mitochondrion protein, putative OS=Cryptococcus neoformans var. neoformans serotype D (strain JEC21 / ATCC MYA-565) OX=214684 GN=CNJ01870 PE=4 SV=1
1174	tr|Q5KP73|Q5KP73_CRYNJ	6	0.33	0.58	0.637	5.44138e-05	1.27991e-05	1.10729e-05	1.06427e-05	6.33085e-06	4.53887e-06	9.02933e-06	Glyoxal oxidase, putative OS=Cryptococcus neoformans var. neoformans serotype D (strain JEC21 / ATCC MYA-565) OX=214684 GN=CNA03960 PE=4 SV=1
1175	tr|Q5KJL8|Q5KJL8_CRYNJ	6	0.268	0.6	0.623	4.06589e-05	3.8433e-06	5.39915e-06	8.11428e-06	3.89259e-06	8.15413e-06	1.12554e-05	Nucleus protein, putative OS=Cryptococcus neoformans var. neoformans serotype D (strain JEC21 / ATCC MYA-565) OX=214684 GN=CNC06080 PE=4 SV=2
1176	sp|P0CP30|NPL4_CRYNJ	6	0.399	0.83	0.743	7.3351e-05	2.77805e-06	5.47149e-05	3.27749e-06	2.36715e-06	2.95795e-06	7.25549e-06	Nuclear protein localization protein 4 OS=Cryptococcus neoformans var. neoformans serotype D (strain JEC21 / ATCC MYA-565) OX=214684 GN=NPL4 PE=3 SV=1
1177	tr|Q5KNH8|Q5KNH8_CRYNJ	6	0.279	0.58	0.62	4.29063e-05	5.76061e-06	3.15177e-06	9.58797e-06	6.48555e-06	1.04195e-05	7.50092e-06	Nucleoporin nsp1, putative OS=Cryptococcus neoformans var. neoformans serotype D (strain JEC21 / ATCC MYA-565) OX=214684 GN=CNA06440 PE=4 SV=2
1178	sp|P0CR62|SNX4_CRYNJ	6	0.147	0.58	0.576	2.01759e-05	2.31248e-06	3.05401e-06	5.11264e-06	2.86099e-06	2.49938e-06	4.33641e-06	Sorting nexin-4 OS=Cryptococcus neoformans var. neoformans serotype D (strain JEC21 / ATCC MYA-565) OX=214684 GN=SNX4 PE=3 SV=1
1179	tr|Q5KGB4|Q5KGB4_CRYNJ	5	0.527	0.55	0.637	0.000103167	1.81052e-05		2.19261e-05	2.18393e-05	2.61535e-05	1.51433e-05	Nonhistone protein 6, putative OS=Cryptococcus neoformans var. neoformans serotype D (strain JEC21 / ATCC MYA-565) OX=214684 GN=CNE04220 PE=4 SV=1
1180	tr|Q5KH86|Q5KH86_CRYNJ	4	0.088	0.6	0.452	8.23319e-06	1.47145e-06		1.87508e-06	1.41276e-06		3.47389e-06	Cytoplasm protein, putative OS=Cryptococcus neoformans var. neoformans serotype D (strain JEC21 / ATCC MYA-565) OX=214684 GN=CNE00900 PE=3 SV=2
1181	tr|Q5KQ07|Q5KQ07_CRYNJ	6	0.426	0.54	0.655	8.19652e-05	9.93698e-06	1.16917e-05	1.39665e-05	1.78521e-05	1.45643e-05	1.39536e-05	DNA replication licensing factor MCM3 OS=Cryptococcus neoformans var. neoformans serotype D (strain JEC21 / ATCC MYA-565) OX=214684 GN=CNA00900 PE=3 SV=2
1182	tr|Q5KBZ8|Q5KBZ8_CRYNJ	6	0.345	0.55	0.632	5.81119e-05	7.31235e-06	7.98553e-06	1.05315e-05	9.71583e-06	9.69799e-06	1.28687e-05	Phosphoglycerate mutase OS=Cryptococcus neoformans var. neoformans serotype D (strain JEC21 / ATCC MYA-565) OX=214684 GN=CNI00820 PE=4 SV=1
1183	tr|Q5KBK0|Q5KBK0_CRYNJ	5	0.206	0.59	0.543	2.45008e-05	2.2179e-06	6.76996e-06	6.5309e-06		3.07002e-06	5.91206e-06	Cell wall chitin catabolism-related protein, putative OS=Cryptococcus neoformans var. neoformans serotype D (strain JEC21 / ATCC MYA-565) OX=214684 GN=CNI02280 PE=4 SV=1
1184	tr|Q5KIG4|Q5KIG4_CRYNJ	3	0.38	0.6	0.493	3.37795e-05	1.69301e-05	6.36404e-06			1.04853e-05		Ribosomal chaperone, putative OS=Cryptococcus neoformans var. neoformans serotype D (strain JEC21 / ATCC MYA-565) OX=214684 GN=CND03060 PE=3 SV=1
1185	tr|Q5KAP9|Q5KAP9_CRYNJ	6	0.438	0.58	0.673	8.61497e-05	9.68922e-06	1.48028e-05	1.63461e-05	9.62725e-06	1.33457e-05	2.23386e-05	Short-chain dehydrogenase OS=Cryptococcus neoformans var. neoformans serotype D (strain JEC21 / ATCC MYA-565) OX=214684 GN=CNJ00930 PE=4 SV=2
1186	sp|Q9HFU4|MPI_CRYNJ	6	0.44	0.59	0.677	8.68515e-05	8.80603e-06	1.38558e-05	1.71375e-05	1.08673e-05	1.18692e-05	2.43157e-05	Mannose-6-phosphate isomerase OS=Cryptococcus neoformans var. neoformans serotype D (strain JEC21 / ATCC MYA-565) OX=214684 GN=MAN1 PE=3 SV=2
1187	tr|Q5KMU2|Q5KMU2_CRYNJ	6	0.529	0.55	0.693	0.000124691	1.98038e-05	1.84552e-05	1.9834e-05	1.56657e-05	2.13963e-05	2.95363e-05	Pol II transcription elongation factor, putative OS=Cryptococcus neoformans var. neoformans serotype D (strain JEC21 / ATCC MYA-565) OX=214684 GN=CNB00490 PE=4 SV=1
1188	tr|Q5KJE3|Q5KJE3_CRYNJ	6	0.363	0.66	0.674	6.2839e-05	5.43356e-06	1.10672e-05	1.33516e-05	3.92547e-06	5.41481e-06	2.36463e-05	Serine/threonine-protein phosphatase OS=Cryptococcus neoformans var. neoformans serotype D (strain JEC21 / ATCC MYA-565) OX=214684 GN=CNC06840 PE=3 SV=1
1189	tr|Q5KG94|Q5KG94_CRYNJ	6	0.439	0.57	0.67	8.67067e-05	1.20198e-05	1.64017e-05	1.96116e-05	1.01108e-05	9.9457e-06	1.86171e-05	Arp2/3 complex 34 kDa subunit OS=Cryptococcus neoformans var. neoformans serotype D (strain JEC21 / ATCC MYA-565) OX=214684 GN=CNE04410 PE=3 SV=1
1191	tr|Q5KGC7|Q5KGC7_CRYNJ	6	0.475	0.56	0.678	0.000100271	1.16491e-05	1.74213e-05	2.31572e-05	1.36006e-05	1.50046e-05	1.94377e-05	Eukaryotic translation initiation factor 3 subunit J OS=Cryptococcus neoformans var. neoformans serotype D (strain JEC21 / ATCC MYA-565) OX=214684 GN=HCR1 PE=3 SV=1
1192	tr|Q5KNB0|Q5KNB0_CRYNJ	6	0.354	0.57	0.641	6.04829e-05	1.11987e-05	1.43284e-05	1.03557e-05	6.90587e-06	6.28625e-06	1.1408e-05	dihydroorotase OS=Cryptococcus neoformans var. neoformans serotype D (strain JEC21 / ATCC MYA-565) OX=214684 GN=CNA07120 PE=3 SV=1
1193	tr|Q5KM64|Q5KM64_CRYNJ	6	0.198	0.64	0.613	2.79911e-05	1.443e-06	4.44189e-06	9.89654e-06	2.24667e-06	3.95339e-06	6.0096e-06	Trehalase OS=Cryptococcus neoformans var. neoformans serotype D (strain JEC21 / ATCC MYA-565) OX=214684 GN=CNB02790 PE=3 SV=1
1194	tr|Q5KMX1|Q5KMX1_CRYNJ	6	0.401	0.53	0.644	7.39242e-05	9.57053e-06	1.26855e-05	1.44203e-05	1.19721e-05	1.40239e-05	1.12519e-05	Serine-threonine kinase receptor-associated protein OS=Cryptococcus neoformans var. neoformans serotype D (strain JEC21 / ATCC MYA-565) OX=214684 GN=CNB00210 PE=3 SV=1
1195	tr|Q5KMN7|Q5KMN7_CRYNJ	5	0.303	0.65	0.595	4.01063e-05	3.47487e-06	4.65496e-06	1.22629e-05	3.74161e-06		1.5972e-05	Small-subunit processome Utp12 domain-containing protein OS=Cryptococcus neoformans var. neoformans serotype D (strain JEC21 / ATCC MYA-565) OX=214684 GN=CNB01050 PE=3 SV=1
1196	sp|P0CM12|DRE2_CRYNJ	6	0.526	0.52	0.682	0.000123487	1.79536e-05	2.0211e-05	2.00656e-05	2.16229e-05	1.9934e-05	2.36997e-05	Fe-S cluster assembly protein DRE2 OS=Cryptococcus neoformans var. neoformans serotype D (strain JEC21 / ATCC MYA-565) OX=214684 GN=DRE2 PE=3 SV=1
1197	tr|Q5KKK2|Q5KKK2_CRYNJ	5	0.388	0.53	0.584	5.83367e-05	9.20394e-06	1.1838e-05	1.41846e-05		1.12374e-05	1.18728e-05	Fe2OG dioxygenase domain-containing protein OS=Cryptococcus neoformans var. neoformans serotype D (strain JEC21 / ATCC MYA-565) OX=214684 GN=CNC02720 PE=3 SV=1
1198	tr|Q5KMZ5|Q5KMZ5_CRYNJ	6	0.235	0.66	0.632	3.44619e-05	4.13103e-06	4.52294e-06	1.12477e-05	1.64879e-06	2.36862e-06	1.05428e-05	C-8 sterol isomerase OS=Cryptococcus neoformans var. neoformans serotype D (strain JEC21 / ATCC MYA-565) OX=214684 GN=CNA08290 PE=3 SV=1
1199	tr|Q5KJP8|Q5KJP8_CRYNJ	6	0.171	0.58	0.584	2.36969e-05	3.62166e-06	4.54548e-06	5.01291e-06	4.74948e-06	4.46836e-06	1.29897e-06	Expressed protein OS=Cryptococcus neoformans var. neoformans serotype D (strain JEC21 / ATCC MYA-565) OX=214684 GN=CNC05770 PE=4 SV=1
1200	tr|Q5KDC5|Q5KDC5_CRYNJ	6	0.367	0.58	0.649	6.3889e-05	8.65439e-06	6.68933e-06	1.13598e-05	6.95256e-06	1.58706e-05	1.43623e-05	Trehalose synthase, putative OS=Cryptococcus neoformans var. neoformans serotype D (strain JEC21 / ATCC MYA-565) OX=214684 GN=CNG04480 PE=3 SV=1
1201	tr|Q5KF85|Q5KF85_CRYNJ	5	0.184	0.57	0.529	2.14041e-05	2.94748e-06	3.71017e-06	4.96413e-06	6.34637e-06		3.43598e-06	DUF866-domain-containing protein OS=Cryptococcus neoformans var. neoformans serotype D (strain JEC21 / ATCC MYA-565) OX=214684 GN=CNF02640 PE=3 SV=2
1202	tr|Q5KPV3|Q5KPV3_CRYNJ	6	0.34	0.57	0.637	5.67303e-05	7.39069e-06	1.33745e-05	1.2748e-05	8.21046e-06	5.84815e-06	9.15852e-06	Oxidoreductase, putative OS=Cryptococcus neoformans var. neoformans serotype D (strain JEC21 / ATCC MYA-565) OX=214684 GN=CNA01420 PE=4 SV=1
1203	tr|Q5KHN6|Q5KHN6_CRYNJ	6	0.714	0.8	0.838	0.000277397	1.58565e-06	5.49077e-06	7.63176e-06	0.000170851	8.39278e-05	7.90982e-06	polynucleotide adenylyltransferase OS=Cryptococcus neoformans var. neoformans serotype D (strain JEC21 / ATCC MYA-565) OX=214684 GN=CND05850 PE=3 SV=1
1204	tr|Q5K8L7|Q5K8L7_CRYNJ	6	0.558	0.59	0.716	0.000140735	2.67461e-05	9.27889e-06	1.52464e-05	2.78937e-05	2.51978e-05	3.63723e-05	ENTH domain-containing protein OS=Cryptococcus neoformans var. neoformans serotype D (strain JEC21 / ATCC MYA-565) OX=214684 GN=CNL05210 PE=4 SV=1
1205	tr|Q5KIY3|Q5KIY3_CRYNJ	6	0.311	0.58	0.63	4.97946e-05	6.03326e-06	1.01714e-05	8.38684e-06	9.35849e-06	3.53522e-06	1.23094e-05	NADPH--cytochrome P450 reductase OS=Cryptococcus neoformans var. neoformans serotype D (strain JEC21 / ATCC MYA-565) OX=214684 GN=CND01320 PE=3 SV=1
1206	tr|Q5KKW4|Q5KKW4_CRYNJ	6	0.257	0.62	0.626	3.84731e-05	7.93715e-06	4.2132e-06	1.65746e-06	8.08357e-06	1.13339e-05	5.24781e-06	60s ribosomal protein l7, mitochondrial, putative OS=Cryptococcus neoformans var. neoformans serotype D (strain JEC21 / ATCC MYA-565) OX=214684 GN=CNC01630 PE=3 SV=1
1207	tr|Q5KHZ2|Q5KHZ2_CRYNJ	6	0.159	0.69	0.616	2.19026e-05	1.15998e-06	1.65988e-06	6.58008e-06	2.52198e-06	1.44233e-06	8.53839e-06	GPN-loop GTPase OS=Cryptococcus neoformans var. neoformans serotype D (strain JEC21 / ATCC MYA-565) OX=214684 GN=CND04790 PE=3 SV=1
1208	tr|Q5KP58|Q5KP58_CRYNJ	5	0.238	0.58	0.55	2.91264e-05	4.25473e-06		9.63019e-06	5.94906e-06	4.46467e-06	4.82776e-06	choline-phosphate cytidylyltransferase OS=Cryptococcus neoformans var. neoformans serotype D (strain JEC21 / ATCC MYA-565) OX=214684 GN=CNA04100 PE=3 SV=1
1209	tr|Q5KAX6|Q5KAX6_CRYNJ	6	0.315	0.65	0.655	5.08439e-05	4.0029e-06	7.91942e-06	1.53552e-05	1.7033e-06	6.20805e-06	1.5655e-05	rRNA adenine N(6)-methyltransferase OS=Cryptococcus neoformans var. neoformans serotype D (strain JEC21 / ATCC MYA-565) OX=214684 GN=CNJ00110 PE=3 SV=1
1210	tr|Q5KB99|Q5KB99_CRYNJ	6	0.36	0.59	0.65	6.19785e-05	4.59458e-06	1.04524e-05	1.59981e-05	1.0512e-05	7.2902e-06	1.31312e-05	DNA topoisomerase I OS=Cryptococcus neoformans var. neoformans serotype D (strain JEC21 / ATCC MYA-565) OX=214684 GN=CNI03280 PE=3 SV=2
1211	tr|Q5K9D3|Q5K9D3_CRYNJ	6	0.32	0.6	0.64	5.20698e-05	6.8486e-06	7.60891e-06	1.27568e-05	4.95063e-06	5.27726e-06	1.46276e-05	Aminoacyl-transfer RNA synthetases class-II family profile domain-containing protein OS=Cryptococcus neoformans var. neoformans serotype D (strain JEC21 / ATCC MYA-565) OX=214684 GN=CNK02350 PE=3 SV=1
1212	tr|Q5KMT0|Q5KMT0_CRYNJ	6	0.269	0.59	0.62	4.09259e-05	3.60982e-06	4.41301e-06	1.06232e-05	5.93215e-06	8.50766e-06	7.84002e-06	Cytoplasm protein, putative OS=Cryptococcus neoformans var. neoformans serotype D (strain JEC21 / ATCC MYA-565) OX=214684 GN=CNB00600 PE=3 SV=1
1213	tr|Q5KGZ3|Q5KGZ3_CRYNJ	6	0.34	0.68	0.673	5.69261e-05	8.38021e-06	2.10671e-05	1.68058e-05	3.59365e-06	1.88868e-06	5.1907e-06	4-aminobutyrate aminotransferase OS=Cryptococcus neoformans var. neoformans serotype D (strain JEC21 / ATCC MYA-565) OX=214684 GN=CNE01830 PE=3 SV=1
1214	tr|Q5KHZ5|Q5KHZ5_CRYNJ	6	0.754	0.63	0.795	0.00033826	7.57869e-05	7.66471e-05	9.63201e-05	3.95199e-05	9.1799e-06	4.08059e-05	Pumilio domain-containing protein c OS=Cryptococcus neoformans var. neoformans serotype D (strain JEC21 / ATCC MYA-565) OX=214684 GN=CND04760 PE=4 SV=2
1215	tr|Q5KLP6|Q5KLP6_CRYNJ	6	0.4	0.55	0.65	7.35854e-05	9.22187e-06	1.42082e-05	1.53671e-05	8.44426e-06	1.23763e-05	1.39678e-05	Expressed protein OS=Cryptococcus neoformans var. neoformans serotype D (strain JEC21 / ATCC MYA-565) OX=214684 GN=CNB04540 PE=3 SV=1
1216	tr|Q5KKY6|Q5KKY6_CRYNJ	6	0.449	0.64	0.696	9.01792e-05	3.12189e-06	2.43546e-05	7.53086e-06	2.63013e-05	9.5451e-06	1.93254e-05	Amine oxidase domain-containing protein OS=Cryptococcus neoformans var. neoformans serotype D (strain JEC21 / ATCC MYA-565) OX=214684 GN=CNC01400 PE=4 SV=1
1217	tr|Q5K777|Q5K777_CRYNJ	6	0.355	0.6	0.652	6.06196e-05	6.26312e-06	5.56481e-06	1.35739e-05	9.63778e-06	7.97384e-06	1.76062e-05	Pseudouridylate synthase, putative OS=Cryptococcus neoformans var. neoformans serotype D (strain JEC21 / ATCC MYA-565) OX=214684 GN=CNN00820 PE=3 SV=2
1219	tr|Q5K8M8|Q5K8M8_CRYNJ	6	0.389	0.59	0.66	7.02624e-05	9.54163e-06	1.12879e-05	1.51936e-05	7.26345e-06	1.96882e-05	7.28753e-06	Expressed protein OS=Cryptococcus neoformans var. neoformans serotype D (strain JEC21 / ATCC MYA-565) OX=214684 GN=CNL05110 PE=4 SV=1
1220	tr|Q5KDQ5|Q5KDQ5_CRYNJ	6	0.335	0.65	0.662	5.57134e-05	8.60985e-06	4.12244e-06	1.80842e-05	1.65136e-05	5.22571e-06	3.15756e-06	Zinc finger protein 207, putative OS=Cryptococcus neoformans var. neoformans serotype D (strain JEC21 / ATCC MYA-565) OX=214684 GN=CNG03150 PE=4 SV=1
1221	tr|Q5KEL8|Q5KEL8_CRYNJ	5	0.256	0.56	0.55	3.19485e-05	3.49138e-06	7.25361e-06	8.06568e-06		5.97212e-06	7.16576e-06	Conserved expressed protein OS=Cryptococcus neoformans var. neoformans serotype D (strain JEC21 / ATCC MYA-565) OX=214684 GN=CNG00060 PE=4 SV=1
1222	tr|Q5KEK7|Q5KEK7_CRYNJ	6	0.377	0.55	0.642	6.66801e-05	9.13175e-06	1.04109e-05	1.17454e-05	1.15668e-05	8.75239e-06	1.50729e-05	2Fe-2S ferredoxin-type domain-containing protein OS=Cryptococcus neoformans var. neoformans serotype D (strain JEC21 / ATCC MYA-565) OX=214684 GN=CNG00160 PE=3 SV=2
1223	tr|Q5KP97|Q5KP97_CRYNJ	6	0.279	0.59	0.623	4.29104e-05	2.93653e-06	9.30697e-06	9.75346e-06	3.79831e-06	8.15091e-06	8.96423e-06	DNA topoisomerase 2 OS=Cryptococcus neoformans var. neoformans serotype D (strain JEC21 / ATCC MYA-565) OX=214684 GN=CNA03600 PE=3 SV=1
1224	tr|Q5KG47|Q5KG47_CRYNJ	6	0.374	0.65	0.675	6.60147e-05	6.14271e-06	4.93135e-06	1.0157e-05	1.16856e-05	8.15378e-06	2.49443e-05	mRNA polyadenylation-related protein, putative OS=Cryptococcus neoformans var. neoformans serotype D (strain JEC21 / ATCC MYA-565) OX=214684 GN=CNE04890 PE=4 SV=1
1226	tr|Q5KEY5|Q5KEY5_CRYNJ	5	0.193	0.64	0.555	2.26326e-05	2.43088e-06	4.82968e-06	9.29879e-06	3.3831e-06	2.6902e-06		Carboxypeptidase OS=Cryptococcus neoformans var. neoformans serotype D (strain JEC21 / ATCC MYA-565) OX=214684 GN=CNF03760 PE=3 SV=1
1227	sp|P0CO52|KYNU_CRYNJ	6	0.374	0.56	0.645	6.60262e-05	9.84229e-06	1.0383e-05	1.21618e-05	7.9802e-06	9.67675e-06	1.59821e-05	Kynureninase OS=Cryptococcus neoformans var. neoformans serotype D (strain JEC21 / ATCC MYA-565) OX=214684 GN=BNA5 PE=3 SV=1
1228	tr|Q5KNW3|Q5KNW3_CRYNJ	6	0.532	0.76	0.764	0.000126675	9.22117e-06	7.24967e-06	1.11678e-05	1.4819e-05	8.1168e-06	7.6101e-05	Translation initiation factor eIF2B subunit epsilon OS=Cryptococcus neoformans var. neoformans serotype D (strain JEC21 / ATCC MYA-565) OX=214684 GN=CNA05090 PE=3 SV=1
1229	tr|Q5KNH1|Q5KNH1_CRYNJ	4	0.304	0.63	0.534	3.22514e-05	1.51486e-05	4.87268e-06	5.93431e-06			6.29582e-06	Cytoplasm protein, putative OS=Cryptococcus neoformans var. neoformans serotype D (strain JEC21 / ATCC MYA-565) OX=214684 GN=CNA06510 PE=3 SV=2
1230	sp|P0CR34|MKAR_CRYNJ	6	0.267	0.59	0.619	4.04584e-05	6.88454e-06	8.84188e-06	8.71473e-06	3.20173e-06	3.79083e-06	9.02467e-06	Very-long-chain 3-oxoacyl-CoA reductase OS=Cryptococcus neoformans var. neoformans serotype D (strain JEC21 / ATCC MYA-565) OX=214684 GN=CNI00690 PE=3 SV=1
1233	tr|Q5KAZ1|Q5KAZ1_CRYNJ	6	0.34	0.66	0.667	5.68287e-05	3.19752e-06	6.19971e-06	1.66105e-05	3.57403e-06	7.77277e-06	1.94741e-05	glutathione transferase OS=Cryptococcus neoformans var. neoformans serotype D (strain JEC21 / ATCC MYA-565) OX=214684 GN=CNI04380 PE=3 SV=2
1234	tr|Q5KIH5|Q5KIH5_CRYNJ	6	0.288	0.57	0.619	4.48073e-05	5.60136e-06	7.41611e-06	1.17327e-05	4.91959e-06	6.57036e-06	8.56722e-06	aspartyl aminopeptidase OS=Cryptococcus neoformans var. neoformans serotype D (strain JEC21 / ATCC MYA-565) OX=214684 GN=CND02950 PE=3 SV=1
1235	sp|P0CO86|EAF3_CRYNJ	6	0.294	0.57	0.621	4.60092e-05	6.55547e-06	7.0844e-06	1.16591e-05	6.09903e-06	5.82543e-06	8.78573e-06	Chromatin modification-related protein EAF3 OS=Cryptococcus neoformans var. neoformans serotype D (strain JEC21 / ATCC MYA-565) OX=214684 GN=EAF3 PE=3 SV=1
1236	tr|Q5KP27|Q5KP27_CRYNJ	6	0.388	0.62	0.669	6.9891e-05	6.02153e-06	6.48525e-06	1.07743e-05	1.15416e-05	2.35039e-05	1.15644e-05	Glucosidase 2 subunit beta OS=Cryptococcus neoformans var. neoformans serotype D (strain JEC21 / ATCC MYA-565) OX=214684 GN=CNA04410 PE=4 SV=1
1237	tr|Q5KN51|Q5KN51_CRYNJ	5	0.322	0.55	0.568	4.37366e-05	7.88044e-06	8.55462e-06	1.19655e-05	6.74102e-06		8.59507e-06	DNA-directed RNA polymerases I, II, and III subunit RPABC1 OS=Cryptococcus neoformans var. neoformans serotype D (strain JEC21 / ATCC MYA-565) OX=214684 GN=CNA07710 PE=3 SV=2
1238	sp|P0CP92|CWC27_CRYNJ	4	0.145	0.54	0.451	1.33223e-05	3.82829e-06		4.0069e-06	2.68003e-06		2.80708e-06	Peptidyl-prolyl isomerase CWC27 OS=Cryptococcus neoformans var. neoformans serotype D (strain JEC21 / ATCC MYA-565) OX=214684 GN=CWC27 PE=3 SV=1
1239	sp|P0CN68|FES1_CRYNJ	5	0.351	0.56	0.581	4.97996e-05	8.38946e-06	1.15834e-05	1.1446e-05	6.2973e-06		1.20835e-05	Hsp70 nucleotide exchange factor FES1 OS=Cryptococcus neoformans var. neoformans serotype D (strain JEC21 / ATCC MYA-565) OX=214684 GN=FES1 PE=3 SV=1
1240	tr|Q5K9G4|Q5K9G4_CRYNJ	6	0.276	0.58	0.619	4.22978e-05	1.01054e-05	5.98052e-06	4.19698e-06	5.11043e-06	7.39777e-06	9.50663e-06	ATP-dependent helicase STH1/SNF2 OS=Cryptococcus neoformans var. neoformans serotype D (strain JEC21 / ATCC MYA-565) OX=214684 GN=CNK02030 PE=4 SV=2
1241	tr|Q5KP95|Q5KP95_CRYNJ	6	0.319	0.57	0.63	5.16644e-05	8.47548e-06	6.30301e-06	1.02124e-05	5.85652e-06	8.11657e-06	1.27005e-05	Proteasome subunit beta OS=Cryptococcus neoformans var. neoformans serotype D (strain JEC21 / ATCC MYA-565) OX=214684 GN=CNA03730 PE=3 SV=1
1242	tr|Q5KC60|Q5KC60_CRYNJ	6	0.333	0.61	0.648	5.51841e-05	6.20661e-06	9.13391e-06	1.09318e-05	6.91149e-06	4.93046e-06	1.70698e-05	Polyadenylation factor 64 kDa subunit, putative OS=Cryptococcus neoformans var. neoformans serotype D (strain JEC21 / ATCC MYA-565) OX=214684 GN=CNI00130 PE=4 SV=1
1243	tr|Q5KNZ3|Q5KNZ3_CRYNJ	5	0.158	0.57	0.52	1.82045e-05	3.60336e-06	3.21066e-06		3.92288e-06	2.16785e-06	5.29974e-06	Carnitine/acyl carnitine carrier, putative OS=Cryptococcus neoformans var. neoformans serotype D (strain JEC21 / ATCC MYA-565) OX=214684 GN=CNA04780 PE=3 SV=1
1245	tr|Q5KIN4|Q5KIN4_CRYNJ	6	0.101	0.58	0.56	1.39977e-05	1.15413e-06	2.22726e-06	3.5955e-06	1.68164e-06	2.62659e-06	2.7126e-06	Allantoicase, putative OS=Cryptococcus neoformans var. neoformans serotype D (strain JEC21 / ATCC MYA-565) OX=214684 GN=CND02340 PE=3 SV=1
1248	tr|Q5KNN2|Q5KNN2_CRYNJ	6	0.281	0.55	0.61	4.3316e-05	5.72526e-06	6.29392e-06	8.9428e-06	7.44607e-06	5.33173e-06	9.57617e-06	Ribosomal protein L9 domain-containing protein OS=Cryptococcus neoformans var. neoformans serotype D (strain JEC21 / ATCC MYA-565) OX=214684 GN=CNA05910 PE=3 SV=1
1249	tr|Q5K6T7|Q5K6T7_CRYNJ	5	0.325	0.59	0.583	4.42158e-05	6.36956e-06	1.20854e-05	6.15898e-06	1.37034e-05		5.89849e-06	1,3-beta-glucan synthase OS=Cryptococcus neoformans var. neoformans serotype D (strain JEC21 / ATCC MYA-565) OX=214684 GN=CNN02320 PE=3 SV=1
1250	tr|Q5KPS5|Q5KPS5_CRYNJ	4	0.215	0.55	0.477	2.06177e-05	6.87515e-06	4.813e-06	4.80485e-06			4.12465e-06	Vacuolar protein sorting-associated protein 29 OS=Cryptococcus neoformans var. neoformans serotype D (strain JEC21 / ATCC MYA-565) OX=214684 GN=CNA01710 PE=3 SV=1
1252	tr|Q5KIZ8|Q5KIZ8_CRYNJ	6	0.174	0.63	0.601	2.41821e-05	3.05494e-06	3.70432e-06	6.64518e-06	2.48513e-06	1.38926e-06	6.90323e-06	Ubiquitin carboxyl-terminal hydrolase OS=Cryptococcus neoformans var. neoformans serotype D (strain JEC21 / ATCC MYA-565) OX=214684 GN=CND01170 PE=3 SV=1
1253	tr|Q5KCK5|Q5KCK5_CRYNJ	5	0.244	0.59	0.556	2.99717e-05	4.51263e-06	4.30347e-06	6.58901e-06	4.54233e-06		1.00243e-05	Rrp15p-domain-containing protein OS=Cryptococcus neoformans var. neoformans serotype D (strain JEC21 / ATCC MYA-565) OX=214684 GN=CNH01340 PE=3 SV=1
1254	tr|Q5KIL7|Q5KIL7_CRYNJ	6	0.441	0.56	0.667	8.73105e-05	8.91241e-06	1.8382e-05	1.83384e-05	1.56076e-05	1.28052e-05	1.32649e-05	hydroxyacylglutathione hydrolase OS=Cryptococcus neoformans var. neoformans serotype D (strain JEC21 / ATCC MYA-565) OX=214684 GN=CND02510 PE=3 SV=1
1255	tr|Q5KLP9|Q5KLP9_CRYNJ	6	0.291	0.65	0.647	4.53584e-05	6.82367e-06	9.03445e-06	1.06671e-05	2.08616e-06	2.10364e-06	1.46434e-05	DNA replication licensing factor MCM6 OS=Cryptococcus neoformans var. neoformans serotype D (strain JEC21 / ATCC MYA-565) OX=214684 GN=CNB04510 PE=3 SV=1
1256	tr|Q5KCT3|Q5KCT3_CRYNJ	4	0.699	0.66	0.675	0.000172213	4.12348e-06	2.86552e-05	7.51503e-05			6.42844e-05	Expressed protein OS=Cryptococcus neoformans var. neoformans serotype D (strain JEC21 / ATCC MYA-565) OX=214684 GN=CNH02160 PE=3 SV=2
1258	sp|P0CR74|POB3_CRYNJ	5	0.406	0.62	0.62	6.29059e-05	5.09624e-06		2.03343e-05	1.00075e-05	8.44306e-06	1.90248e-05	FACT complex subunit POB3 OS=Cryptococcus neoformans var. neoformans serotype D (strain JEC21 / ATCC MYA-565) OX=214684 GN=POB3 PE=3 SV=1
1259	tr|Q5KA56|Q5KA56_CRYNJ	6	0.301	0.55	0.617	4.75757e-05	7.62522e-06	6.74263e-06	1.10766e-05	6.46892e-06	8.68335e-06	6.9789e-06	Mitochondrion protein, putative OS=Cryptococcus neoformans var. neoformans serotype D (strain JEC21 / ATCC MYA-565) OX=214684 GN=CNJ02990 PE=3 SV=1
1260	tr|Q5KB94|Q5KB94_CRYNJ	6	0.096	0.58	0.559	1.33045e-05	1.49756e-06	3.41214e-06	2.54569e-06	2.0556e-06	1.43783e-06	2.35563e-06	O-methyltransferase, putative OS=Cryptococcus neoformans var. neoformans serotype D (strain JEC21 / ATCC MYA-565) OX=214684 GN=CNI03330 PE=3 SV=1
1261	sp|P0CO54|ATG8_CRYNJ	4	0.145	0.57	0.461	1.33054e-05	2.24352e-06		3.93478e-06	2.70016e-06	4.42692e-06		Autophagy-related protein 8 OS=Cryptococcus neoformans var. neoformans serotype D (strain JEC21 / ATCC MYA-565) OX=214684 GN=ATG8 PE=3 SV=1
1262	tr|Q5KJX8|Q5KJX8_CRYNJ	5	0.111	0.7	0.548	1.27709e-05	1.21357e-06	1.44859e-06	1.34646e-06		6.93251e-06	1.82974e-06	Golgi-specific brefeldin a-resistance guanine nucleotide exchange factor 1 (Bfa-resistant gef 1), putative OS=Cryptococcus neoformans var. neoformans serotype D (strain JEC21 / ATCC MYA-565) OX=214684 GN=CNC05000 PE=4 SV=2
1263	tr|Q5KDM7|Q5KDM7_CRYNJ	6	0.305	0.54	0.615	4.85401e-05	7.55871e-06	7.42529e-06	9.55883e-06	7.96715e-06	1.0086e-05	5.94413e-06	Metallo-beta-lactamase domain-containing protein OS=Cryptococcus neoformans var. neoformans serotype D (strain JEC21 / ATCC MYA-565) OX=214684 GN=CNG03400 PE=4 SV=2
1265	tr|Q5KP34|Q5KP34_CRYNJ	4	0.068	0.54	0.425	6.56571e-06	1.91098e-06	1.86612e-06	1.48671e-06		1.30191e-06		Mitochondrion protein, putative OS=Cryptococcus neoformans var. neoformans serotype D (strain JEC21 / ATCC MYA-565) OX=214684 GN=CNA04340 PE=4 SV=1
1266	tr|Q5KKI5|Q5KKI5_CRYNJ	6	0.708	0.61	0.773	0.000269882	1.44392e-05	4.34471e-05	3.89252e-05	4.65873e-05	4.50749e-05	8.14087e-05	Small ribosomal subunit protein mS35 OS=Cryptococcus neoformans var. neoformans serotype D (strain JEC21 / ATCC MYA-565) OX=214684 GN=CNC02880 PE=3 SV=1
1267	tr|Q5KKL4|Q5KKL4_CRYNJ	6	0.683	0.57	0.751	0.000240609	3.31316e-05	5.37432e-05	3.12609e-05	3.34034e-05	3.16271e-05	5.74424e-05	Expressed protein OS=Cryptococcus neoformans var. neoformans serotype D (strain JEC21 / ATCC MYA-565) OX=214684 GN=CNC02620 PE=4 SV=1
1268	tr|Q5KFJ3|Q5KFJ3_CRYNJ	6	0.296	0.57	0.622	4.65977e-05	5.26296e-06	5.88783e-06	1.14325e-05	8.81416e-06	6.77924e-06	8.42096e-06	DNA replication licensing factor MCM7 OS=Cryptococcus neoformans var. neoformans serotype D (strain JEC21 / ATCC MYA-565) OX=214684 GN=MCM7 PE=3 SV=1
1269	tr|Q5KCY7|Q5KCY7_CRYNJ	6	0.307	0.55	0.619	4.90379e-05	6.36675e-06	7.63434e-06	1.09e-05	7.02485e-06	7.09628e-06	1.00157e-05	H-sco1, putative OS=Cryptococcus neoformans var. neoformans serotype D (strain JEC21 / ATCC MYA-565) OX=214684 GN=CNH02680 PE=3 SV=1
1270	tr|Q5KIQ0|Q5KIQ0_CRYNJ	4	0.275	0.55	0.497	2.81065e-05	8.38106e-06		6.89132e-06	4.73763e-06	8.09652e-06		Uncharacterized protein OS=Cryptococcus neoformans var. neoformans serotype D (strain JEC21 / ATCC MYA-565) OX=214684 GN=CND02180 PE=4 SV=1
1271	tr|Q5KCJ6|Q5KCJ6_CRYNJ	6	0.181	0.65	0.61	2.52647e-05	2.70689e-06	4.08946e-06	8.97896e-06	1.7291e-06	1.5684e-06	6.19187e-06	Caprin-1 dimerization domain-containing protein OS=Cryptococcus neoformans var. neoformans serotype D (strain JEC21 / ATCC MYA-565) OX=214684 GN=CNH01250 PE=4 SV=1
1272	tr|Q5KKI3|Q5KKI3_CRYNJ	6	0.636	0.56	0.732	0.000194889	3.05828e-05	2.84237e-05	4.37805e-05	2.37664e-05	2.7714e-05	4.06214e-05	Cytochrome b-c1 complex subunit 8 OS=Cryptococcus neoformans var. neoformans serotype D (strain JEC21 / ATCC MYA-565) OX=214684 GN=CNC02900 PE=3 SV=2
1273	tr|Q5KBV2|Q5KBV2_CRYNJ	6	0.162	0.63	0.597	2.24617e-05	3.78643e-06	3.72703e-06	2.58796e-06	4.04134e-07	5.593e-06	6.36318e-06	HECT-type E3 ubiquitin transferase OS=Cryptococcus neoformans var. neoformans serotype D (strain JEC21 / ATCC MYA-565) OX=214684 GN=CNI01260 PE=3 SV=2
1274	tr|Q5KCM4|Q5KCM4_CRYNJ	6	0.382	0.55	0.644	6.81911e-05	9.71292e-06	1.36422e-05	1.51077e-05	8.61135e-06	1.06457e-05	1.04712e-05	SGNH hydrolase-type esterase domain-containing protein OS=Cryptococcus neoformans var. neoformans serotype D (strain JEC21 / ATCC MYA-565) OX=214684 GN=CNH01580 PE=4 SV=2
1276	tr|Q5K7Y0|Q5K7Y0_CRYNJ	6	0.303	0.55	0.618	4.80437e-05	6.13531e-06	9.98992e-06	7.64702e-06	6.23008e-06	8.75241e-06	9.28894e-06	Glucose-methanol-choline oxidoreductase N-terminal domain-containing protein OS=Cryptococcus neoformans var. neoformans serotype D (strain JEC21 / ATCC MYA-565) OX=214684 GN=CNM00900 PE=3 SV=1
1277	tr|Q5KF65|Q5KF65_CRYNJ	6	0.263	0.59	0.618	3.97565e-05	4.27887e-06	7.52498e-06	9.88815e-06	3.72976e-06	4.80499e-06	9.5298e-06	Histone deacetylase OS=Cryptococcus neoformans var. neoformans serotype D (strain JEC21 / ATCC MYA-565) OX=214684 GN=CNF02840 PE=3 SV=1
1278	tr|Q5KCX5|Q5KCX5_CRYNJ	6	0.431	0.55	0.66	8.35856e-05	1.1181e-05	1.45229e-05	1.58532e-05	1.05264e-05	1.21889e-05	1.93132e-05	YbgI/family dinuclear metal center protein OS=Cryptococcus neoformans var. neoformans serotype D (strain JEC21 / ATCC MYA-565) OX=214684 GN=CNH02550 PE=3 SV=1
1280	tr|Q5K9P6|Q5K9P6_CRYNJ	2	0.063	0.56	0.319	3.0794e-06	1.19849e-06		1.88091e-06				Phosphoglycerate mutase OS=Cryptococcus neoformans var. neoformans serotype D (strain JEC21 / ATCC MYA-565) OX=214684 GN=CNK01230 PE=4 SV=2
1281	tr|Q5KP19|Q5KP19_CRYNJ	5	0.192	0.68	0.568	2.24886e-05	2.73913e-06	2.06313e-06	5.86584e-06	1.33975e-06		1.04808e-05	Protein-vacuolar targeting-related protein, putative OS=Cryptococcus neoformans var. neoformans serotype D (strain JEC21 / ATCC MYA-565) OX=214684 GN=CNA04510 PE=3 SV=2
1282	sp|P0CQ38|SYM1_CRYNJ	6	0.422	0.59	0.671	8.06626e-05	1.22264e-05	4.01065e-06	2.03505e-05	1.6465e-05	1.50239e-05	1.25861e-05	Protein SYM1 OS=Cryptococcus neoformans var. neoformans serotype D (strain JEC21 / ATCC MYA-565) OX=214684 GN=SYM1 PE=3 SV=1
1285	sp|P0CN16|YOP1_CRYNJ	6	0.366	0.6	0.655	6.35849e-05	7.86903e-06	1.80918e-05	1.47866e-05	7.84078e-06	5.33881e-06	9.65786e-06	Protein YOP1 OS=Cryptococcus neoformans var. neoformans serotype D (strain JEC21 / ATCC MYA-565) OX=214684 GN=YOP1 PE=3 SV=1
1287	tr|Q5KD64|Q5KD64_CRYNJ	6	0.31	0.54	0.617	4.9582e-05	7.98451e-06	7.07138e-06	1.01396e-05	8.80694e-06	9.45573e-06	6.12388e-06	DFDF domain-containing protein OS=Cryptococcus neoformans var. neoformans serotype D (strain JEC21 / ATCC MYA-565) OX=214684 GN=CNH03440 PE=4 SV=2
1288	tr|Q5KBN7|Q5KBN7_CRYNJ	6	0.233	0.59	0.608	3.40911e-05	3.45077e-06	7.66503e-06	6.44312e-06	3.89392e-06	3.76635e-06	8.87195e-06	Karyogamy-related protein, putative OS=Cryptococcus neoformans var. neoformans serotype D (strain JEC21 / ATCC MYA-565) OX=214684 GN=CNI01940 PE=4 SV=2
1289	tr|Q5KE78|Q5KE78_CRYNJ	4	0.199	0.54	0.469	1.87451e-05	5.48305e-06	3.91386e-06		3.8177e-06	5.53046e-06		Ribosomal protein S21 OS=Cryptococcus neoformans var. neoformans serotype D (strain JEC21 / ATCC MYA-565) OX=214684 GN=CNG01450 PE=3 SV=1
1290	tr|Q5KJ20|Q5KJ20_CRYNJ	6	0.211	0.56	0.59	3.02375e-05	3.94696e-06	5.30315e-06	6.04781e-06	3.26935e-06	6.59224e-06	5.07799e-06	Aromatic-L-amino-acid decarboxylase, putative OS=Cryptococcus neoformans var. neoformans serotype D (strain JEC21 / ATCC MYA-565) OX=214684 GN=CND00950 PE=3 SV=1
1291	tr|Q5KLY4|Q5KLY4_CRYNJ	4	0.381	0.52	0.523	4.53302e-05	1.07395e-05	1.2775e-05	1.18551e-05	9.96061e-06			SMP domain-containing protein OS=Cryptococcus neoformans var. neoformans serotype D (strain JEC21 / ATCC MYA-565) OX=214684 GN=CNB03630 PE=4 SV=1
1292	tr|Q5KEG9|Q5KEG9_CRYNJ	6	0.321	0.61	0.644	5.21612e-05	4.26186e-06	5.43636e-06	1.05712e-05	8.27286e-06	7.90119e-06	1.57177e-05	Protein phosphatase OS=Cryptococcus neoformans var. neoformans serotype D (strain JEC21 / ATCC MYA-565) OX=214684 GN=CNG00560 PE=3 SV=1
1293	tr|Q5KKH3|Q5KKH3_CRYNJ	4	0.252	0.64	0.52	2.5069e-05	3.81445e-06	2.56735e-06	1.21035e-05			6.58377e-06	Ribosome biogenesis protein RLP24 OS=Cryptococcus neoformans var. neoformans serotype D (strain JEC21 / ATCC MYA-565) OX=214684 GN=CNC03010 PE=3 SV=1
1294	sp|P0CO38|IWS1_CRYNJ	6	0.322	0.54	0.621	5.23519e-05	7.99913e-06	7.71447e-06	1.19741e-05	8.38485e-06	8.08996e-06	8.18936e-06	Transcription factor IWS1 OS=Cryptococcus neoformans var. neoformans serotype D (strain JEC21 / ATCC MYA-565) OX=214684 GN=IWS1 PE=3 SV=1
1296	tr|Q5K7R9|Q5K7R9_CRYNJ	6	0.68	0.57	0.75	0.000236997	2.95022e-05	2.87971e-05	4.21432e-05	3.61962e-05	3.91378e-05	6.12209e-05	Uncharacterized protein OS=Cryptococcus neoformans var. neoformans serotype D (strain JEC21 / ATCC MYA-565) OX=214684 GN=CNM01490 PE=4 SV=2
1297	tr|Q5KL14|Q5KL14_CRYNJ	6	0.317	0.65	0.656	5.13663e-05	5.73614e-06	2.89144e-06	8.11975e-06	1.71571e-05	2.98874e-06	1.44732e-05	Glutamate-rich WD repeat-containing protein 1 OS=Cryptococcus neoformans var. neoformans serotype D (strain JEC21 / ATCC MYA-565) OX=214684 GN=CNC01130 PE=4 SV=2
1298	sp|P0CS22|UREA_CRYNJ	6	0.478	0.61	0.696	0.000101587	1.01085e-05	1.39547e-05	2.39929e-05	1.6058e-05	7.83028e-06	2.96427e-05	Urease OS=Cryptococcus neoformans var. neoformans serotype D (strain JEC21 / ATCC MYA-565) OX=214684 GN=URE1 PE=3 SV=1
1300	tr|Q5K6Z8|Q5K6Z8_CRYNJ	6	0.144	0.57	0.571	1.98128e-05	2.2818e-06	4.49023e-06	4.28667e-06	2.3812e-06	2.34459e-06	4.02834e-06	isoleucine--tRNA ligase OS=Cryptococcus neoformans var. neoformans serotype D (strain JEC21 / ATCC MYA-565) OX=214684 GN=CNN01660 PE=3 SV=2
1301	sp|P0CS78|SPB1_CRYNJ	6	0.195	0.61	0.602	2.75365e-05	3.38043e-06	5.12469e-06	5.84607e-06	2.50067e-06	2.64926e-06	8.03534e-06	AdoMet-dependent rRNA methyltransferase SPB1 OS=Cryptococcus neoformans var. neoformans serotype D (strain JEC21 / ATCC MYA-565) OX=214684 GN=SPB1 PE=3 SV=1
1302	tr|Q5KBY8|Q5KBY8_CRYNJ	6	0.298	0.58	0.626	4.69745e-05	7.85966e-06	8.95691e-06	1.27321e-05	5.26566e-06	5.58759e-06	6.57254e-06	Small nuclear ribonucleoprotein, putative OS=Cryptococcus neoformans var. neoformans serotype D (strain JEC21 / ATCC MYA-565) OX=214684 GN=CNI00920 PE=3 SV=1
1303	tr|Q5KAN3|Q5KAN3_CRYNJ	4	0.072	0.6	0.446	6.92186e-06	6.86598e-07	1.69758e-06	1.88596e-06			2.65172e-06	Xylitol dehydrogenase, putative OS=Cryptococcus neoformans var. neoformans serotype D (strain JEC21 / ATCC MYA-565) OX=214684 GN=CNJ01090 PE=3 SV=2
1304	tr|Q5KH27|Q5KH27_CRYNJ	6	0.15	0.68	0.61	2.0619e-05	2.73932e-06	1.11118e-06	5.97415e-06	1.70628e-06	1.20596e-06	7.88209e-06	Phospholipase OS=Cryptococcus neoformans var. neoformans serotype D (strain JEC21 / ATCC MYA-565) OX=214684 GN=CNE01480 PE=3 SV=2
1305	sp|P0CO24|NHP6_CRYNJ	6	0.328	0.57	0.633	5.38488e-05	5.29696e-06	8.52906e-06	7.39519e-06	1.07459e-05	1.31557e-05	8.72603e-06	Non-histone chromosomal protein 6 OS=Cryptococcus neoformans var. neoformans serotype D (strain JEC21 / ATCC MYA-565) OX=214684 GN=NHP6 PE=3 SV=1
1306	tr|Q5KFP2|Q5KFP2_CRYNJ	5	0.254	0.62	0.569	3.1615e-05	3.72753e-06	5.28777e-06	8.63224e-06	2.65684e-06		1.13107e-05	Proteasome subunit beta OS=Cryptococcus neoformans var. neoformans serotype D (strain JEC21 / ATCC MYA-565) OX=214684 GN=CNF01080 PE=3 SV=2
1308	tr|Q5K7E1|Q5K7E1_CRYNJ	6	0.144	0.61	0.585	1.98643e-05	3.5238e-06	2.94138e-06	5.06015e-06	6.61291e-07	3.01696e-06	4.66071e-06	Nuclear localization sequence binding protein, putative OS=Cryptococcus neoformans var. neoformans serotype D (strain JEC21 / ATCC MYA-565) OX=214684 GN=CNN00170 PE=4 SV=1
1309	tr|Q5KHY4|Q5KHY4_CRYNJ	6	0.136	0.57	0.569	1.86065e-05	2.44685e-06	1.92429e-06	4.09711e-06	4.39596e-06	3.19385e-06	2.54843e-06	Actin binding protein OS=Cryptococcus neoformans var. neoformans serotype D (strain JEC21 / ATCC MYA-565) OX=214684 GN=CND04880 PE=4 SV=1
1310	sp|P0CP34|NST1_CRYNJ	6	0.141	0.62	0.587	1.93918e-05	4.06515e-06	2.7658e-06	6.14321e-06	1.50485e-06	1.87015e-06	3.04265e-06	Stress response protein NST1 OS=Cryptococcus neoformans var. neoformans serotype D (strain JEC21 / ATCC MYA-565) OX=214684 GN=NST1 PE=3 SV=2
1311	tr|Q5KL82|Q5KL82_CRYNJ	6	0.23	0.62	0.617	3.35274e-05	4.37595e-06	3.59167e-06	8.73773e-06	3.47237e-06	3.22256e-06	1.01271e-05	Small RNA 2'-O-methyltransferase OS=Cryptococcus neoformans var. neoformans serotype D (strain JEC21 / ATCC MYA-565) OX=214684 GN=CNC00420 PE=3 SV=1
1312	tr|Q5KPZ2|Q5KPZ2_CRYNJ	6	0.352	0.56	0.637	5.98343e-05	8.32033e-06	1.18573e-05	1.34067e-05	8.50366e-06	6.10832e-06	1.16381e-05	Sorbitol dehydrogenase, putative OS=Cryptococcus neoformans var. neoformans serotype D (strain JEC21 / ATCC MYA-565) OX=214684 GN=CNA01050 PE=3 SV=1
1314	tr|Q5KJI5|Q5KJI5_CRYNJ	6	0.298	0.6	0.633	4.68776e-05	7.21111e-06	7.00908e-06	1.10067e-05	6.10241e-06	2.94227e-06	1.2606e-05	Dehydrogenase, putative OS=Cryptococcus neoformans var. neoformans serotype D (strain JEC21 / ATCC MYA-565) OX=214684 GN=CNC06430 PE=4 SV=1
1315	tr|Q5KQ31|Q5KQ31_CRYNJ	3	0.26	0.56	0.44	1.95092e-05	4.22252e-06		8.18367e-06			7.10296e-06	CsbD-like domain-containing protein OS=Cryptococcus neoformans var. neoformans serotype D (strain JEC21 / ATCC MYA-565) OX=214684 GN=CNA00650 PE=4 SV=1
1316	tr|Q5KEM2|Q5KEM2_CRYNJ	5	0.375	0.57	0.593	5.51453e-05	1.09036e-05	1.27484e-05	8.66525e-06	6.80595e-06		1.60221e-05	Phytase, putative OS=Cryptococcus neoformans var. neoformans serotype D (strain JEC21 / ATCC MYA-565) OX=214684 GN=CNG00030 PE=4 SV=1
1317	tr|Q5KMM8|Q5KMM8_CRYNJ	6	0.421	0.55	0.657	8.04035e-05	1.23285e-05	1.17541e-05	1.44022e-05	1.10112e-05	1.15954e-05	1.93122e-05	Nucleoporin nup189, putative OS=Cryptococcus neoformans var. neoformans serotype D (strain JEC21 / ATCC MYA-565) OX=214684 GN=CNB01140 PE=3 SV=2
1318	tr|Q5KJJ1|Q5KJJ1_CRYNJ	6	0.344	0.57	0.638	5.7871e-05	8.11059e-06	1.03514e-05	1.17371e-05	5.86657e-06	7.89202e-06	1.39133e-05	WD-repeat protein, putative OS=Cryptococcus neoformans var. neoformans serotype D (strain JEC21 / ATCC MYA-565) OX=214684 GN=CNC06370 PE=4 SV=1
1319	sp|P0CQ88|PRP28_CRYNJ	6	0.235	0.57	0.602	3.43686e-05	4.82373e-06	7.55939e-06	5.46673e-06	3.28055e-06	5.453e-06	7.78519e-06	Pre-mRNA-splicing ATP-dependent RNA helicase PRP28 OS=Cryptococcus neoformans var. neoformans serotype D (strain JEC21 / ATCC MYA-565) OX=214684 GN=PRP28 PE=3 SV=1
1320	tr|Q5KFC5|Q5KFC5_CRYNJ	5	0.356	0.56	0.583	5.07946e-05	7.55847e-06	1.00925e-05	1.35456e-05	6.93616e-06		1.26618e-05	Protein MAK16 OS=Cryptococcus neoformans var. neoformans serotype D (strain JEC21 / ATCC MYA-565) OX=214684 GN=CNF02230 PE=3 SV=1
1321	tr|Q5KC69|Q5KC69_CRYNJ	6	0.261	0.6	0.62	3.92632e-05	5.19637e-06	7.28234e-06	1.17217e-05	2.95876e-06	4.76865e-06	7.33544e-06	Protein transporter, putative OS=Cryptococcus neoformans var. neoformans serotype D (strain JEC21 / ATCC MYA-565) OX=214684 GN=CNI00040 PE=3 SV=1
1322	tr|Q5KMW4|Q5KMW4_CRYNJ	6	0.402	0.56	0.654	7.43637e-05	1.41898e-05	1.40641e-05	1.70042e-05	1.08022e-05	7.02235e-06	1.12812e-05	Nuclear pore protein seh1, putative OS=Cryptococcus neoformans var. neoformans serotype D (strain JEC21 / ATCC MYA-565) OX=214684 GN=CNB00270 PE=3 SV=1
1323	tr|Q5KM59|Q5KM59_CRYNJ	6	0.223	0.6	0.608	3.22868e-05	4.72539e-06	4.19419e-06	5.33415e-06	3.64992e-06	4.31382e-06	1.00694e-05	Expressed protein OS=Cryptococcus neoformans var. neoformans serotype D (strain JEC21 / ATCC MYA-565) OX=214684 GN=CNB02840 PE=4 SV=1
1324	tr|Q5KKE2|Q5KKE2_CRYNJ	6	0.404	0.56	0.655	7.48388e-05	8.96244e-06	1.01486e-05	1.86172e-05	1.0662e-05	1.37386e-05	1.27101e-05	Rieske domain-containing protein OS=Cryptococcus neoformans var. neoformans serotype D (strain JEC21 / ATCC MYA-565) OX=214684 GN=CNC03310 PE=3 SV=1
1325	tr|Q5KNF3|Q5KNF3_CRYNJ	4	0.142	0.59	0.466	1.30304e-05	2.96917e-06		2.59238e-06		2.294e-06	5.1749e-06	protein-histidine N-methyltransferase OS=Cryptococcus neoformans var. neoformans serotype D (strain JEC21 / ATCC MYA-565) OX=214684 GN=CNA06680 PE=3 SV=1
1326	tr|Q5KC33|Q5KC33_CRYNJ	6	0.119	0.62	0.58	1.64026e-05	1.74583e-06	1.95873e-06	3.50481e-06	1.91159e-06	1.88976e-06	5.39191e-06	DNA-directed RNA polymerase subunit beta OS=Cryptococcus neoformans var. neoformans serotype D (strain JEC21 / ATCC MYA-565) OX=214684 GN=CNI00420 PE=3 SV=2
1327	tr|Q5KPA9|Q5KPA9_CRYNJ	6	0.529	0.58	0.703	0.000124841	1.51959e-05	2.07424e-05	2.90951e-05	1.39518e-05	1.46046e-05	3.12513e-05	Survival factor 1 OS=Cryptococcus neoformans var. neoformans serotype D (strain JEC21 / ATCC MYA-565) OX=214684 GN=CNA03480 PE=3 SV=1
1328	tr|Q5KEZ3|Q5KEZ3_CRYNJ	4	0.193	0.6	0.487	1.81726e-05	5.90892e-06		6.35468e-06	1.74329e-06		4.16573e-06	Rtf1 protein, putative OS=Cryptococcus neoformans var. neoformans serotype D (strain JEC21 / ATCC MYA-565) OX=214684 GN=CNF03680 PE=4 SV=1
1330	tr|Q5KM77|Q5KM77_CRYNJ	6	0.366	0.55	0.639	6.35602e-05	1.03812e-05	7.92644e-06	1.37783e-05	1.22368e-05	1.09417e-05	8.29572e-06	DNA binding protein Ncp1, putative OS=Cryptococcus neoformans var. neoformans serotype D (strain JEC21 / ATCC MYA-565) OX=214684 GN=CNB02670 PE=4 SV=1
1331	tr|Q5KEX0|Q5KEX0_CRYNJ	6	0.366	0.66	0.675	6.36965e-05	6.39546e-06	5.46421e-06	1.89422e-05	6.76906e-06	3.9197e-06	2.22058e-05	Glycogen metabolism-related protein, putative OS=Cryptococcus neoformans var. neoformans serotype D (strain JEC21 / ATCC MYA-565) OX=214684 GN=CNF03930 PE=4 SV=1
1332	tr|Q5K9D4|Q5K9D4_CRYNJ	6	0.519	0.56	0.693	0.00011973	1.51421e-05	2.09513e-05	2.63852e-05	1.32213e-05	1.89509e-05	2.50789e-05	GST C-terminal domain-containing protein OS=Cryptococcus neoformans var. neoformans serotype D (strain JEC21 / ATCC MYA-565) OX=214684 GN=CNK02340 PE=4 SV=2
1333	tr|Q5KE18|Q5KE18_CRYNJ	6	0.259	0.56	0.606	3.89778e-05	5.44485e-06	4.15276e-06	7.78509e-06	9.40039e-06	5.77652e-06	6.41816e-06	C2H2-type domain-containing protein OS=Cryptococcus neoformans var. neoformans serotype D (strain JEC21 / ATCC MYA-565) OX=214684 GN=CNG02050 PE=4 SV=1
1335	sp|P0CQ42|RAS_CRYNJ	6	0.218	0.57	0.596	3.12822e-05	4.49663e-06	3.71918e-06	4.55745e-06	4.84533e-06	8.28586e-06	5.3777e-06	Ras-like protein OS=Cryptococcus neoformans var. neoformans serotype D (strain JEC21 / ATCC MYA-565) OX=214684 GN=RAS1 PE=2 SV=1
1336	tr|Q5KHX8|Q5KHX8_CRYNJ	6	0.275	0.54	0.605	4.20628e-05	5.62323e-06	6.26896e-06	8.35715e-06	5.53021e-06	8.57177e-06	7.71153e-06	Exoribonuclease phosphorolytic domain-containing protein OS=Cryptococcus neoformans var. neoformans serotype D (strain JEC21 / ATCC MYA-565) OX=214684 GN=CND04940 PE=3 SV=2
1337	tr|Q5KEU2|Q5KEU2_CRYNJ	6	0.609	0.57	0.726	0.000174051	2.33155e-05	2.69047e-05	3.51026e-05	2.06696e-05	2.32803e-05	4.47782e-05	Oxysterol binding protein, putative OS=Cryptococcus neoformans var. neoformans serotype D (strain JEC21 / ATCC MYA-565) OX=214684 GN=CNF04240 PE=3 SV=1
1338	tr|Q5KCT9|Q5KCT9_CRYNJ	4	0.204	0.62	0.497	1.9344e-05	3.09762e-06		5.60669e-06	2.27776e-06		8.36196e-06	Expressed protein OS=Cryptococcus neoformans var. neoformans serotype D (strain JEC21 / ATCC MYA-565) OX=214684 GN=CNH02220 PE=4 SV=1
1339	tr|Q5KD46|Q5KD46_CRYNJ	6	0.116	0.63	0.582	1.59659e-05	5.52075e-07	3.86449e-06	2.83757e-06	3.3866e-06	9.03787e-07	4.42142e-06	Beta-catenin-like protein 1 N-terminal domain-containing protein OS=Cryptococcus neoformans var. neoformans serotype D (strain JEC21 / ATCC MYA-565) OX=214684 GN=CNH03260 PE=4 SV=2
1340	sp|P0CO14|UTP10_CRYNJ	6	0.18	0.68	0.62	2.50729e-05	9.29843e-06	2.00913e-06	7.1612e-06	2.92073e-07	2.16121e-06	4.15081e-06	U3 small nucleolar RNA-associated protein 10 OS=Cryptococcus neoformans var. neoformans serotype D (strain JEC21 / ATCC MYA-565) OX=214684 GN=UTP10 PE=3 SV=1
1341	tr|Q5KK18|Q5KK18_CRYNJ	6	0.469	0.58	0.683	9.76778e-05	1.2758e-05	1.29455e-05	1.67586e-05	1.39819e-05	1.3853e-05	2.73808e-05	Large ribosomal subunit protein mL46 OS=Cryptococcus neoformans var. neoformans serotype D (strain JEC21 / ATCC MYA-565) OX=214684 GN=CNC04580 PE=3 SV=2
1342	tr|Q5KM41|Q5KM41_CRYNJ	4	0.265	0.61	0.514	2.66822e-05	3.61387e-06	1.17101e-05	5.38903e-06			5.96922e-06	Nucleolus protein, putative OS=Cryptococcus neoformans var. neoformans serotype D (strain JEC21 / ATCC MYA-565) OX=214684 GN=CNB03080 PE=4 SV=1
1343	sp|P0CR78|HSE1_CRYNJ	6	0.148	0.65	0.599	2.03731e-05	1.28821e-06	2.23477e-06	6.7638e-06	1.48446e-06	2.66137e-06	5.94045e-06	Class E vacuolar protein-sorting machinery protein HSE1 OS=Cryptococcus neoformans var. neoformans serotype D (strain JEC21 / ATCC MYA-565) OX=214684 GN=HSE1 PE=3 SV=1
1344	sp|P0CM26|ASF1_CRYNJ	4	0.437	0.75	0.618	5.71243e-05	4.11903e-05	2.58522e-06	4.71632e-06			8.6325e-06	Histone chaperone ASF1 OS=Cryptococcus neoformans var. neoformans serotype D (strain JEC21 / ATCC MYA-565) OX=214684 GN=ASF1 PE=3 SV=2
1345	tr|Q5K7Y8|Q5K7Y8_CRYNJ	6	0.253	0.62	0.624	3.78089e-05	4.07229e-06	6.35694e-06	9.72934e-06	4.02079e-06	2.37478e-06	1.12547e-05	Chorismate mutase OS=Cryptococcus neoformans var. neoformans serotype D (strain JEC21 / ATCC MYA-565) OX=214684 GN=CNM00820 PE=4 SV=1
1346	tr|Q5KJU9|Q5KJU9_CRYNJ	5	0.505	0.65	0.663	9.45476e-05	1.08643e-05	9.41483e-06	1.26695e-05	2.04359e-05		4.11631e-05	Hydrolase, putative OS=Cryptococcus neoformans var. neoformans serotype D (strain JEC21 / ATCC MYA-565) OX=214684 GN=CNC05290 PE=4 SV=1
1347	tr|Q5KN34|Q5KN34_CRYNJ	6	0.342	0.68	0.674	5.73047e-05	4.09284e-06	5.22332e-06	2.01627e-05	5.25032e-06	3.77254e-06	1.8803e-05	Anthranilate phosphoribosyltransferase, putative OS=Cryptococcus neoformans var. neoformans serotype D (strain JEC21 / ATCC MYA-565) OX=214684 GN=CNA07880 PE=3 SV=1
1348	tr|Q5KGN3|Q5KGN3_CRYNJ	6	0.088	0.62	0.569	1.23335e-05	1.53977e-06	1.16999e-06	2.99411e-06	1.38543e-06	1.4924e-06	3.75182e-06	Cytoplasm protein, putative OS=Cryptococcus neoformans var. neoformans serotype D (strain JEC21 / ATCC MYA-565) OX=214684 GN=CNE03010 PE=4 SV=1
1349	tr|Q5KGV6|Q5KGV6_CRYNJ	6	0.385	0.68	0.688	6.8992e-05	7.1017e-06	7.19815e-06	1.14662e-05	8.019e-06	4.54645e-06	3.06606e-05	Prolidase, putative OS=Cryptococcus neoformans var. neoformans serotype D (strain JEC21 / ATCC MYA-565) OX=214684 GN=CNE02200 PE=3 SV=1
1350	tr|Q5KGQ9|Q5KGQ9_CRYNJ	6	0.434	0.68	0.705	8.47659e-05	5.31047e-06	2.97975e-06	2.65207e-05	1.81212e-05	3.3428e-06	2.8491e-05	Protoplast regeneration and killer toxin resistance gene, putative OS=Cryptococcus neoformans var. neoformans serotype D (strain JEC21 / ATCC MYA-565) OX=214684 GN=CNE02680 PE=4 SV=2
1351	tr|Q5KII9|Q5KII9_CRYNJ	6	0.41	0.62	0.677	7.67707e-05	7.9415e-06	9.63983e-06	1.58691e-05	9.2758e-06	8.88541e-06	2.5159e-05	glycerol kinase OS=Cryptococcus neoformans var. neoformans serotype D (strain JEC21 / ATCC MYA-565) OX=214684 GN=CND02800 PE=3 SV=1
1353	tr|Q5KCT4|Q5KCT4_CRYNJ	6	0.49	0.55	0.68	0.000106476	1.45609e-05	1.7359e-05	1.77636e-05	1.36654e-05	2.47679e-05	1.83589e-05	Ubiquitin-like domain-containing protein OS=Cryptococcus neoformans var. neoformans serotype D (strain JEC21 / ATCC MYA-565) OX=214684 GN=CNH02170 PE=4 SV=2
1354	tr|Q5K8L0|Q5K8L0_CRYNJ	6	0.285	0.62	0.635	4.42256e-05	4.72801e-06	3.88003e-06	6.55368e-06	1.47698e-05	8.04598e-06	6.24803e-06	Enoyl reductase (ER) domain-containing protein OS=Cryptococcus neoformans var. neoformans serotype D (strain JEC21 / ATCC MYA-565) OX=214684 GN=CNL05290 PE=4 SV=1
1356	tr|Q5K8W3|Q5K8W3_CRYNJ	5	0.227	0.6	0.553	2.74558e-05	6.95932e-06	3.11526e-06	2.7991e-06	8.14243e-06	6.43965e-06		NADH-ubiquinone oxidoreductase OS=Cryptococcus neoformans var. neoformans serotype D (strain JEC21 / ATCC MYA-565) OX=214684 GN=CNL04280 PE=3 SV=1
1357	tr|Q5KI34|Q5KI34_CRYNJ	5	0.174	0.59	0.532	2.01959e-05	3.01623e-06	3.51105e-06	5.12508e-06	2.17463e-06		6.36895e-06	BHLH domain-containing protein OS=Cryptococcus neoformans var. neoformans serotype D (strain JEC21 / ATCC MYA-565) OX=214684 GN=CND04370 PE=4 SV=2
1359	tr|Q5K8N2|Q5K8N2_CRYNJ	3	0.169	0.53	0.4	1.17384e-05	4.44375e-06	4.02916e-06				3.26545e-06	Aldehyde dehydrogenase (ALDDH), putative OS=Cryptococcus neoformans var. neoformans serotype D (strain JEC21 / ATCC MYA-565) OX=214684 GN=CNL05070 PE=3 SV=1
1362	tr|Q5KN02|Q5KN02_CRYNJ	5	0.248	0.57	0.55	3.063e-05	4.31903e-06	4.16747e-06	7.50454e-06		6.56762e-06	8.0713e-06	Establishment of cell polarity protein, putative OS=Cryptococcus neoformans var. neoformans serotype D (strain JEC21 / ATCC MYA-565) OX=214684 GN=CNA08220 PE=3 SV=1
1366	tr|Q5KF64|Q5KF64_CRYNJ	6	0.271	0.6	0.624	4.12002e-05	5.22765e-06	5.56831e-06	9.1918e-06	5.25293e-06	4.15387e-06	1.18057e-05	Pre-mRNA-splicing factor SPF27 OS=Cryptococcus neoformans var. neoformans serotype D (strain JEC21 / ATCC MYA-565) OX=214684 GN=CNF02850 PE=3 SV=1
1367	tr|Q5KCZ4|Q5KCZ4_CRYNJ	6	0.141	0.63	0.59	1.94167e-05	2.50446e-06	4.33487e-06	4.26614e-06	8.18305e-07	1.53776e-06	5.95513e-06	Serine/threonine-protein phosphatase 2A 56 kDa regulatory subunit OS=Cryptococcus neoformans var. neoformans serotype D (strain JEC21 / ATCC MYA-565) OX=214684 GN=CNH02750 PE=3 SV=1
1368	tr|Q5K8Y0|Q5K8Y0_CRYNJ	6	0.241	0.59	0.61	3.54083e-05	4.29437e-06	6.84483e-06	7.24464e-06	3.83331e-06	3.74448e-06	9.4467e-06	Uncharacterized protein OS=Cryptococcus neoformans var. neoformans serotype D (strain JEC21 / ATCC MYA-565) OX=214684 GN=CNL04100 PE=4 SV=2
1369	sp|P0CO58|LIPA_CRYNJ	6	0.156	0.6	0.585	2.1582e-05	2.17952e-06	4.15808e-06	5.97969e-06	4.3573e-06	1.60592e-06	3.30147e-06	Lipoyl synthase, mitochondrial OS=Cryptococcus neoformans var. neoformans serotype D (strain JEC21 / ATCC MYA-565) OX=214684 GN=CNL04340 PE=3 SV=1
1370	tr|Q5KIS8|Q5KIS8_CRYNJ	6	0.13	0.55	0.56	1.78323e-05	2.76578e-06	3.48174e-06	3.21983e-06	2.70376e-06	1.99036e-06	3.67086e-06	Zinc finger RING-type eukaryotic domain-containing protein OS=Cryptococcus neoformans var. neoformans serotype D (strain JEC21 / ATCC MYA-565) OX=214684 GN=CND01890 PE=3 SV=1
1371	tr|Q5KLR2|Q5KLR2_CRYNJ	5	0.25	0.52	0.534	3.0989e-05	5.12065e-06		5.97795e-06	6.47068e-06	6.70287e-06	6.71687e-06	4-nitrophenylphosphatase OS=Cryptococcus neoformans var. neoformans serotype D (strain JEC21 / ATCC MYA-565) OX=214684 GN=CNB04360 PE=4 SV=2
1372	tr|Q5K9T5|Q5K9T5_CRYNJ	5	0.29	0.67	0.598	3.76349e-05	3.87794e-06	2.88511e-06	1.59387e-05	3.21271e-06		1.17204e-05	Uncharacterized protein OS=Cryptococcus neoformans var. neoformans serotype D (strain JEC21 / ATCC MYA-565) OX=214684 GN=CNK00830 PE=4 SV=1
1374	tr|Q5KDB1|Q5KDB1_CRYNJ	4	0.373	0.56	0.533	4.37449e-05	7.09686e-06		1.10572e-05	1.07269e-05		1.4864e-05	Mitochondrial import inner membrane translocase subunit TIM16 OS=Cryptococcus neoformans var. neoformans serotype D (strain JEC21 / ATCC MYA-565) OX=214684 GN=CNG04670 PE=3 SV=2
1375	tr|Q5KJM2|Q5KJM2_CRYNJ	6	0.566	0.55	0.705	0.00014526	2.01221e-05	2.15663e-05	2.81707e-05	2.34785e-05	1.98477e-05	3.20748e-05	RNA binding protein, putative OS=Cryptococcus neoformans var. neoformans serotype D (strain JEC21 / ATCC MYA-565) OX=214684 GN=CNC06030 PE=4 SV=2
1377	tr|Q5KGU7|Q5KGU7_CRYNJ	6	0.294	0.62	0.638	4.60665e-05	4.52266e-06	7.60499e-06	1.03923e-05	4.94493e-06	4.33295e-06	1.42687e-05	Arginine N-methyltransferase 3, putative OS=Cryptococcus neoformans var. neoformans serotype D (strain JEC21 / ATCC MYA-565) OX=214684 GN=CNE02290 PE=4 SV=2
1379	sp|P0CQ90|MAK5_CRYNJ	6	0.246	0.63	0.625	3.64231e-05	3.95271e-06	2.89778e-06	6.40372e-06	2.865e-06	1.10067e-05	9.29717e-06	ATP-dependent RNA helicase MAK5 OS=Cryptococcus neoformans var. neoformans serotype D (strain JEC21 / ATCC MYA-565) OX=214684 GN=MAK5 PE=3 SV=1
1380	tr|Q5KDS9|Q5KDS9_CRYNJ	6	0.266	0.56	0.609	4.02187e-05	4.7075e-06	7.12551e-06	5.92637e-06	5.27319e-06	8.07983e-06	9.10634e-06	Chromatin remodeling-related protein, putative OS=Cryptococcus neoformans var. neoformans serotype D (strain JEC21 / ATCC MYA-565) OX=214684 GN=CNG02900 PE=4 SV=1
1381	sp|P0CS14|DDI1_CRYNJ	6	0.278	0.68	0.653	4.27027e-05	4.44661e-06	4.69468e-06	5.15575e-06	4.3739e-06	4.79918e-06	1.92326e-05	DNA damage-inducible protein 1 OS=Cryptococcus neoformans var. neoformans serotype D (strain JEC21 / ATCC MYA-565) OX=214684 GN=DDI1 PE=3 SV=1
1382	tr|Q5KES7|Q5KES7_CRYNJ	6	0.697	0.64	0.779	0.000256213	1.89656e-05	4.49672e-05	5.48086e-05	3.81992e-05	1.1249e-05	8.80232e-05	Allergen, putative OS=Cryptococcus neoformans var. neoformans serotype D (strain JEC21 / ATCC MYA-565) OX=214684 GN=CNF04420 PE=4 SV=1
1383	tr|Q5KGJ2|Q5KGJ2_CRYNJ	6	0.33	0.57	0.633	5.43391e-05	5.92099e-06	1.01321e-05	1.0077e-05	5.63305e-06	9.91645e-06	1.26596e-05	Expressed protein OS=Cryptococcus neoformans var. neoformans serotype D (strain JEC21 / ATCC MYA-565) OX=214684 GN=CNE03420 PE=3 SV=1
1387	sp|P0CR54|SNF7_CRYNJ	5	0.248	0.65	0.577	3.06346e-05	2.74641e-06	5.38189e-06	9.2372e-06		1.55826e-06	1.17109e-05	Vacuolar-sorting protein SNF7 OS=Cryptococcus neoformans var. neoformans serotype D (strain JEC21 / ATCC MYA-565) OX=214684 GN=SNF7 PE=3 SV=1
1388	tr|Q5K758|Q5K758_CRYNJ	5	0.354	0.53	0.572	5.03036e-05	9.8339e-06		1.09459e-05	8.37445e-06	1.14058e-05	9.74346e-06	Malic enzyme OS=Cryptococcus neoformans var. neoformans serotype D (strain JEC21 / ATCC MYA-565) OX=214684 GN=CNN01010 PE=3 SV=1
1389	tr|Q5KD14|Q5KD14_CRYNJ	5	0.093	0.59	0.505	1.08561e-05	2.0372e-06	2.24158e-06	3.54652e-06	1.64008e-06		1.39069e-06	Cytoplasm protein, putative OS=Cryptococcus neoformans var. neoformans serotype D (strain JEC21 / ATCC MYA-565) OX=214684 GN=CNH02950 PE=3 SV=2
1393	tr|Q5KLL5|Q5KLL5_CRYNJ	6	0.191	0.55	0.58	2.69183e-05	4.36502e-06	4.17182e-06	4.21173e-06	4.20712e-06	3.582e-06	6.38064e-06	Aerobic respiration-related protein, putative OS=Cryptococcus neoformans var. neoformans serotype D (strain JEC21 / ATCC MYA-565) OX=214684 GN=CNB04840 PE=3 SV=2
1394	tr|Q5KIJ6|Q5KIJ6_CRYNJ	5	0.354	0.54	0.576	5.03806e-05	8.44355e-06	9.60018e-06	1.14635e-05	8.82376e-06		1.20497e-05	Actin-related protein 2/3 complex subunit 4 OS=Cryptococcus neoformans var. neoformans serotype D (strain JEC21 / ATCC MYA-565) OX=214684 GN=CND02720 PE=3 SV=2
1395	tr|Q5KAL7|Q5KAL7_CRYNJ	6	0.392	0.61	0.667	7.11908e-05	1.08013e-05	9.49686e-06	1.31612e-05	9.96758e-06	5.69972e-06	2.20641e-05	Periodic tryptophan protein 1 OS=Cryptococcus neoformans var. neoformans serotype D (strain JEC21 / ATCC MYA-565) OX=214684 GN=CNJ01250 PE=4 SV=1
1396	tr|Q5KKZ9|Q5KKZ9_CRYNJ	6	0.155	0.61	0.588	2.14058e-05	1.71919e-06	4.62008e-06	5.77103e-06	2.63319e-06	1.71254e-06	4.94973e-06	U4/U6.U5 tri-snRNP-associated protein 2 OS=Cryptococcus neoformans var. neoformans serotype D (strain JEC21 / ATCC MYA-565) OX=214684 GN=CNC01280 PE=4 SV=1
1397	sp|P0CM62|CFT1_CRYNJ	6	0.179	0.65	0.61	2.50202e-05	1.29257e-06	6.49847e-06	7.25177e-06	1.75308e-06	1.65026e-06	6.57402e-06	Protein CFT1 OS=Cryptococcus neoformans var. neoformans serotype D (strain JEC21 / ATCC MYA-565) OX=214684 GN=CFT1 PE=3 SV=1
1398	tr|Q5K8Q4|Q5K8Q4_CRYNJ	5	0.315	0.62	0.589	4.23309e-05	9.75112e-06	6.595e-06	1.55871e-06		1.3208e-05	1.12181e-05	ATPase, putative OS=Cryptococcus neoformans var. neoformans serotype D (strain JEC21 / ATCC MYA-565) OX=214684 GN=CNL04860 PE=3 SV=2
1399	tr|Q5KIQ2|Q5KIQ2_CRYNJ	5	0.148	0.54	0.507	1.70243e-05	3.40599e-06	3.40977e-06	2.65048e-06	3.25837e-06	4.29971e-06		Mitochondrial zinc maintenance protein 1, mitochondrial OS=Cryptococcus neoformans var. neoformans serotype D (strain JEC21 / ATCC MYA-565) OX=214684 GN=CND02160 PE=3 SV=2
1400	tr|Q5KMV9|Q5KMV9_CRYNJ	6	0.538	0.64	0.726	0.000129747	5.01927e-06	1.35853e-05	4.13416e-05	1.15847e-05	2.59024e-05	3.23138e-05	ATP synthase subunit delta, mitochondrial OS=Cryptococcus neoformans var. neoformans serotype D (strain JEC21 / ATCC MYA-565) OX=214684 GN=CNB00330 PE=3 SV=2
1401	tr|Q5KL20|Q5KL20_CRYNJ	5	0.203	0.57	0.535	2.39654e-05	3.89002e-06	3.45458e-06	7.06587e-06		3.85462e-06	5.70033e-06	rRNA binding protein, putative OS=Cryptococcus neoformans var. neoformans serotype D (strain JEC21 / ATCC MYA-565) OX=214684 GN=CNC01060 PE=4 SV=1
1402	tr|Q5KDT3|Q5KDT3_CRYNJ	5	0.106	0.63	0.523	1.2238e-05	1.50437e-06	1.11007e-06	2.39346e-06	2.38493e-06		4.84518e-06	Methionine aminopeptidase 2 OS=Cryptococcus neoformans var. neoformans serotype D (strain JEC21 / ATCC MYA-565) OX=214684 GN=CNG02860 PE=3 SV=1
1404	tr|Q5KKX6|Q5KKX6_CRYNJ	4	0.092	0.68	0.48	8.54619e-06	1.1419e-06		4.85097e-06	1.37202e-06	1.1813e-06		ER to Golgi transport-related protein, putative OS=Cryptococcus neoformans var. neoformans serotype D (strain JEC21 / ATCC MYA-565) OX=214684 GN=CNC01500 PE=4 SV=1
1405	tr|Q5K991|Q5K991_CRYNJ	4	0.301	0.68	0.549	3.16939e-05	1.19463e-06		1.06873e-05		3.51174e-06	1.63002e-05	Translation initiation factor 4E OS=Cryptococcus neoformans var. neoformans serotype D (strain JEC21 / ATCC MYA-565) OX=214684 GN=CNK02780 PE=3 SV=1
1406	tr|Q5KBG6|Q5KBG6_CRYNJ	4	0.163	0.59	0.473	1.50594e-05	2.72905e-06	3.63117e-06	6.12057e-06			2.57862e-06	Co-chaperone HscB C-terminal oligomerisation domain-containing protein OS=Cryptococcus neoformans var. neoformans serotype D (strain JEC21 / ATCC MYA-565) OX=214684 GN=CNI02610 PE=3 SV=2
1408	tr|Q5KE34|Q5KE34_CRYNJ	6	0.186	0.55	0.579	2.60713e-05	3.89829e-06	4.95798e-06	5.49089e-06	3.75963e-06	3.07174e-06	4.89277e-06	NAD(+) diphosphatase OS=Cryptococcus neoformans var. neoformans serotype D (strain JEC21 / ATCC MYA-565) OX=214684 GN=CNG01890 PE=3 SV=1
1409	tr|Q5KEQ7|Q5KEQ7_CRYNJ	6	0.197	0.58	0.592	2.78314e-05	2.33055e-06	7.09996e-06	5.63587e-06	5.40087e-06	3.47126e-06	3.89286e-06	Aminotransferase class I/classII domain-containing protein OS=Cryptococcus neoformans var. neoformans serotype D (strain JEC21 / ATCC MYA-565) OX=214684 GN=CNF04620 PE=3 SV=1
1411	tr|Q5K6V6|Q5K6V6_CRYNJ	6	0.533	0.56	0.698	0.000126763	1.2989e-05	1.90915e-05	2.38629e-05	2.1411e-05	3.07578e-05	1.86506e-05	Adenosine kinase OS=Cryptococcus neoformans var. neoformans serotype D (strain JEC21 / ATCC MYA-565) OX=214684 GN=CNN02130 PE=3 SV=1
1412	tr|Q5KHR9|Q5KHR9_CRYNJ	6	0.258	0.65	0.636	3.86978e-05	3.50283e-06	6.66573e-06	8.96251e-06	3.31739e-06	2.29273e-06	1.39566e-05	RNA processing-related protein, putative OS=Cryptococcus neoformans var. neoformans serotype D (strain JEC21 / ATCC MYA-565) OX=214684 GN=CND05530 PE=4 SV=1
1413	tr|Q5KKT0|Q5KKT0_CRYNJ	6	0.156	0.61	0.589	2.15794e-05	2.3993e-06	2.63226e-06	5.64691e-06	2.14422e-06	2.54161e-06	6.2151e-06	non-specific serine/threonine protein kinase OS=Cryptococcus neoformans var. neoformans serotype D (strain JEC21 / ATCC MYA-565) OX=214684 GN=CNC01960 PE=3 SV=1
1414	tr|Q5KLV9|Q5KLV9_CRYNJ	6	0.291	0.58	0.624	4.5411e-05	5.70442e-06	6.86028e-06	1.0246e-05	5.67204e-06	5.65725e-06	1.1271e-05	F-actin-capping protein subunit beta OS=Cryptococcus neoformans var. neoformans serotype D (strain JEC21 / ATCC MYA-565) OX=214684 GN=CNB03880 PE=3 SV=1
1415	tr|Q5K7P7|Q5K7P7_CRYNJ	6	0.249	0.62	0.623	3.6996e-05	3.78986e-06	5.55816e-06	1.02873e-05	3.13614e-06	3.92944e-06	1.02951e-05	(R,R)-butanediol dehydrogenase, putative OS=Cryptococcus neoformans var. neoformans serotype D (strain JEC21 / ATCC MYA-565) OX=214684 GN=CNM01710 PE=3 SV=1
1416	tr|Q5KB17|Q5KB17_CRYNJ	6	0.241	0.59	0.61	3.54553e-05	3.22268e-06	8.05047e-06	6.05063e-06	3.6274e-06	5.07775e-06	9.42633e-06	Calmodulin-dependent protein kinase, putative OS=Cryptococcus neoformans var. neoformans serotype D (strain JEC21 / ATCC MYA-565) OX=214684 GN=CNI04110 PE=3 SV=1
1417	tr|Q5KIK2|Q5KIK2_CRYNJ	5	0.193	0.55	0.525	2.2595e-05	3.74422e-06		5.43889e-06	4.09236e-06	3.39203e-06	5.92749e-06	Ribosomal RNA-processing protein 40 OS=Cryptococcus neoformans var. neoformans serotype D (strain JEC21 / ATCC MYA-565) OX=214684 GN=CND02660 PE=3 SV=1
1419	tr|Q5KFS4|Q5KFS4_CRYNJ	6	0.554	0.57	0.708	0.000138333	1.49472e-05	2.15402e-05	3.44151e-05	2.70822e-05	1.49788e-05	2.53694e-05	Pyrroline-5-carboxylate reductase OS=Cryptococcus neoformans var. neoformans serotype D (strain JEC21 / ATCC MYA-565) OX=214684 GN=CNF00740 PE=3 SV=1
1420	tr|Q5KGB2|Q5KGB2_CRYNJ	4	0.197	0.56	0.475	1.85165e-05	3.36741e-06	3.85715e-06	5.05596e-06			6.23594e-06	AP complex subunit sigma OS=Cryptococcus neoformans var. neoformans serotype D (strain JEC21 / ATCC MYA-565) OX=214684 GN=CNE04240 PE=3 SV=1
1421	tr|Q5KAZ3|Q5KAZ3_CRYNJ	5	0.262	0.67	0.588	3.29469e-05	1.41951e-05	9.5567e-06	4.45014e-06	1.59399e-06		3.15097e-06	Lectin, putative OS=Cryptococcus neoformans var. neoformans serotype D (strain JEC21 / ATCC MYA-565) OX=214684 GN=CNI04370 PE=4 SV=1
1422	tr|Q5KKS1|Q5KKS1_CRYNJ	6	0.373	0.59	0.654	6.55724e-05	6.68902e-06	1.13773e-05	1.09808e-05	9.60306e-06	7.64873e-06	1.92735e-05	DNAj protein, putative OS=Cryptococcus neoformans var. neoformans serotype D (strain JEC21 / ATCC MYA-565) OX=214684 GN=CNC02040 PE=3 SV=1
1423	tr|Q5KEJ0|Q5KEJ0_CRYNJ	6	0.444	0.62	0.688	8.84116e-05	2.02648e-05	1.98689e-05	1.95982e-05	3.43746e-06	6.00291e-06	1.92394e-05	Expressed protein OS=Cryptococcus neoformans var. neoformans serotype D (strain JEC21 / ATCC MYA-565) OX=214684 GN=CNG00370 PE=4 SV=1
1424	tr|Q5KBI4|Q5KBI4_CRYNJ	6	0.162	0.6	0.587	2.2441e-05	5.81903e-06	4.06828e-06	2.74961e-06	2.68147e-06	5.34156e-06	1.78108e-06	Uricase OS=Cryptococcus neoformans var. neoformans serotype D (strain JEC21 / ATCC MYA-565) OX=214684 GN=CNI02420 PE=3 SV=1
1425	tr|Q5KJB9|Q5KJB9_CRYNJ	5	0.14	0.61	0.528	1.60548e-05	2.17151e-06	2.36503e-06	3.28145e-06	2.25116e-06		5.9857e-06	Uncharacterized protein OS=Cryptococcus neoformans var. neoformans serotype D (strain JEC21 / ATCC MYA-565) OX=214684 GN=CNC07080 PE=4 SV=2
1426	tr|Q5K7C2|Q5K7C2_CRYNJ	6	0.265	0.62	0.628	4.0077e-05	3.16618e-06	4.33356e-06	1.15234e-05	3.71794e-06	7.99717e-06	9.33883e-06	Protein kinase Sch9, putative OS=Cryptococcus neoformans var. neoformans serotype D (strain JEC21 / ATCC MYA-565) OX=214684 GN=CNN00360 PE=4 SV=1
1427	tr|Q5KJL2|Q5KJL2_CRYNJ	5	0.262	0.62	0.572	3.29252e-05	3.63754e-06	6.69721e-06		4.71134e-06	5.43027e-06	1.24489e-05	Riboflavin synthase OS=Cryptococcus neoformans var. neoformans serotype D (strain JEC21 / ATCC MYA-565) OX=214684 GN=CNC06150 PE=4 SV=1
1428	tr|Q5KKN7|Q5KKN7_CRYNJ	6	0.25	0.57	0.607	3.70915e-05	4.6529e-06	3.19738e-06	8.65406e-06	6.06099e-06	6.73759e-06	7.78854e-06	RNA helicase OS=Cryptococcus neoformans var. neoformans serotype D (strain JEC21 / ATCC MYA-565) OX=214684 GN=CNC02390 PE=4 SV=1
1429	tr|Q5KJN0|Q5KJN0_CRYNJ	4	0.057	0.66	0.461	5.68544e-06	4.15773e-07	2.8109e-06		7.20457e-07	1.73832e-06		Phosphoribosyl-ATP diphosphatase, putative OS=Cryptococcus neoformans var. neoformans serotype D (strain JEC21 / ATCC MYA-565) OX=214684 GN=CNC05950 PE=4 SV=2
1430	tr|Q5K8L8|Q5K8L8_CRYNJ	6	0.267	0.65	0.639	4.05544e-05	2.69767e-06	6.65434e-06	1.06851e-05	2.81001e-06	4.07817e-06	1.36291e-05	WD-repeat protein, putative OS=Cryptococcus neoformans var. neoformans serotype D (strain JEC21 / ATCC MYA-565) OX=214684 GN=CNL05200 PE=3 SV=1
1432	tr|Q5K8W1|Q5K8W1_CRYNJ	5	0.24	0.64	0.571	2.94022e-05	9.76062e-07	5.37874e-06	1.085e-05		4.11449e-06	8.08289e-06	U-box domain-containing protein OS=Cryptococcus neoformans var. neoformans serotype D (strain JEC21 / ATCC MYA-565) OX=214684 GN=CNL04300 PE=3 SV=2
1433	tr|Q5KDZ3|Q5KDZ3_CRYNJ	6	0.392	0.58	0.657	7.11566e-05	9.02707e-06	1.22375e-05	1.56907e-05	9.19791e-06	6.91492e-06	1.80885e-05	Pre-mRNA splicing factor, putative OS=Cryptococcus neoformans var. neoformans serotype D (strain JEC21 / ATCC MYA-565) OX=214684 GN=CNG02290 PE=4 SV=1
1435	tr|Q5K9G6|Q5K9G6_CRYNJ	5	0.183	0.57	0.529	2.12854e-05	3.96382e-06	4.70047e-06	2.18334e-06	4.94292e-06	5.49487e-06		Proteolysis and peptidolysis-related protein, putative OS=Cryptococcus neoformans var. neoformans serotype D (strain JEC21 / ATCC MYA-565) OX=214684 GN=CNK02010 PE=4 SV=1
1436	tr|Q5KMJ7|Q5KMJ7_CRYNJ	6	0.181	0.6	0.594	2.52373e-05	2.09713e-06	2.55598e-06	6.06359e-06	3.51443e-06	4.7048e-06	6.30141e-06	NET1-associated nuclear protein 1 (U3 small nucleolar RNA-associated protein 17) OS=Cryptococcus neoformans var. neoformans serotype D (strain JEC21 / ATCC MYA-565) OX=214684 GN=CNB01450 PE=4 SV=1
1437	tr|Q5KG97|Q5KG97_CRYNJ	6	0.332	0.66	0.664	5.47806e-05	3.98754e-06	6.44543e-06	1.53301e-05	7.48894e-06	2.53034e-06	1.89983e-05	UBX domain-containing protein OS=Cryptococcus neoformans var. neoformans serotype D (strain JEC21 / ATCC MYA-565) OX=214684 GN=CNE04380 PE=4 SV=2
1438	tr|Q5K847|Q5K847_CRYNJ	4	0.149	0.57	0.462	1.36239e-05	3.19044e-06	1.99275e-06	4.37572e-06			4.06499e-06	U3 small nucleolar RNA-associated protein 4 OS=Cryptococcus neoformans var. neoformans serotype D (strain JEC21 / ATCC MYA-565) OX=214684 GN=CNM00140 PE=4 SV=2
1439	tr|Q5KK81|Q5KK81_CRYNJ	6	0.124	0.64	0.588	1.6966e-05	2.41485e-06	7.2075e-07	2.01973e-06	1.80337e-06	5.45595e-06	4.55135e-06	PM-scl autoantigen, putative OS=Cryptococcus neoformans var. neoformans serotype D (strain JEC21 / ATCC MYA-565) OX=214684 GN=CNC03940 PE=3 SV=2
1440	tr|Q5KBW4|Q5KBW4_CRYNJ	6	0.561	0.58	0.714	0.000142449	1.4781e-05	2.43182e-05	2.89275e-05	1.55406e-05	2.32017e-05	3.56804e-05	Dienelactone hydrolase domain-containing protein OS=Cryptococcus neoformans var. neoformans serotype D (strain JEC21 / ATCC MYA-565) OX=214684 GN=CNI01140 PE=4 SV=1
1441	tr|Q5KFN0|Q5KFN0_CRYNJ	6	0.224	0.55	0.591	3.24827e-05	4.26675e-06	6.87962e-06	5.54669e-06	3.64499e-06	6.0683e-06	6.07633e-06	Heme oxygenase 2, putative OS=Cryptococcus neoformans var. neoformans serotype D (strain JEC21 / ATCC MYA-565) OX=214684 GN=CNF01200 PE=4 SV=1
1444	tr|Q5K9Q9|Q5K9Q9_CRYNJ	4	0.134	0.52	0.44	1.22303e-05	3.41605e-06	2.77068e-06	3.04079e-06	3.00281e-06			ATP-binding cassette (ABC) transporter, putative OS=Cryptococcus neoformans var. neoformans serotype D (strain JEC21 / ATCC MYA-565) OX=214684 GN=CNK01090 PE=4 SV=1
1445	tr|Q5KLN5|Q5KLN5_CRYNJ	4	0.148	0.55	0.455	1.36188e-05	4.58093e-06	3.05727e-06	2.87215e-06			3.10842e-06	BZIP domain-containing protein OS=Cryptococcus neoformans var. neoformans serotype D (strain JEC21 / ATCC MYA-565) OX=214684 GN=CNB04650 PE=4 SV=1
1447	tr|Q5KKI4|Q5KKI4_CRYNJ	6	0.179	0.57	0.583	2.4914e-05	3.72912e-06	5.62362e-06	5.96257e-06	2.99887e-06	2.94249e-06	3.6573e-06	Phosphatase activator, putative OS=Cryptococcus neoformans var. neoformans serotype D (strain JEC21 / ATCC MYA-565) OX=214684 GN=CNC02890 PE=4 SV=2
1450	tr|Q5K6Y0|Q5K6Y0_CRYNJ	6	0.283	0.6	0.628	4.37941e-05	4.57782e-06	7.28791e-06	8.65288e-06	4.67875e-06	5.35929e-06	1.32375e-05	YTH domain-containing protein OS=Cryptococcus neoformans var. neoformans serotype D (strain JEC21 / ATCC MYA-565) OX=214684 GN=CNN01810 PE=4 SV=1
1451	tr|Q5KMQ9|Q5KMQ9_CRYNJ	5	0.422	0.75	0.668	6.71179e-05	3.85629e-06	4.26383e-05	5.03741e-06	3.95894e-06		1.16269e-05	Transcription factor, putative OS=Cryptococcus neoformans var. neoformans serotype D (strain JEC21 / ATCC MYA-565) OX=214684 GN=CNB00820 PE=4 SV=1
1454	tr|Q5KCE1|Q5KCE1_CRYNJ	6	0.162	0.57	0.577	2.24028e-05	3.36155e-06	4.8051e-06	4.42123e-06	2.43298e-06	2.51579e-06	4.86617e-06	ARM repeat-containing protein OS=Cryptococcus neoformans var. neoformans serotype D (strain JEC21 / ATCC MYA-565) OX=214684 GN=CNH00700 PE=4 SV=1
1455	tr|Q5KJZ3|Q5KJZ3_CRYNJ	5	0.154	0.54	0.509	1.77205e-05	3.87995e-06	3.85069e-06	3.05542e-06	2.74167e-06		4.19278e-06	Folylpolyglutamate synthase OS=Cryptococcus neoformans var. neoformans serotype D (strain JEC21 / ATCC MYA-565) OX=214684 GN=CNC04840 PE=3 SV=1
1456	tr|Q5K8Y7|Q5K8Y7_CRYNJ	6	0.252	0.58	0.611	3.75835e-05	4.13912e-06	6.42018e-06	7.69134e-06	4.95147e-06	4.29886e-06	1.00825e-05	Expressed protein OS=Cryptococcus neoformans var. neoformans serotype D (strain JEC21 / ATCC MYA-565) OX=214684 GN=CNL04030 PE=4 SV=2
1457	tr|Q5KFZ3|Q5KFZ3_CRYNJ	5	0.122	0.58	0.512	1.39799e-05	1.16005e-06	3.60687e-06	3.00621e-06		2.93402e-06	3.2727e-06	Membrane protein, putative OS=Cryptococcus neoformans var. neoformans serotype D (strain JEC21 / ATCC MYA-565) OX=214684 GN=CNF00080 PE=3 SV=2
1459	tr|Q5KHP3|Q5KHP3_CRYNJ	5	0.071	0.56	0.488	8.55978e-06	2.52498e-06	1.58761e-06	1.4466e-06		1.73768e-06	1.2629e-06	non-specific serine/threonine protein kinase OS=Cryptococcus neoformans var. neoformans serotype D (strain JEC21 / ATCC MYA-565) OX=214684 GN=CND05790 PE=3 SV=1
1460	tr|Q5KLM0|Q5KLM0_CRYNJ	6	0.287	0.58	0.622	4.45775e-05	4.4344e-06	6.92579e-06	1.07377e-05	6.30324e-06	5.57379e-06	1.06026e-05	RP/EB family microtubule-associated protein OS=Cryptococcus neoformans var. neoformans serotype D (strain JEC21 / ATCC MYA-565) OX=214684 GN=CNB04790 PE=3 SV=1
1461	tr|Q5KMQ5|Q5KMQ5_CRYNJ	6	0.617	0.63	0.749	0.000180237	2.09174e-05	2.37248e-05	3.14885e-05	2.69581e-05	1.41052e-05	6.30426e-05	RRM domain-containing protein OS=Cryptococcus neoformans var. neoformans serotype D (strain JEC21 / ATCC MYA-565) OX=214684 GN=CNB00870 PE=4 SV=2
1462	tr|Q5KQ87|Q5KQ87_CRYNJ	6	0.23	0.6	0.61	3.34782e-05	4.01042e-06	7.06783e-06	9.78286e-06	3.85698e-06	3.47039e-06	5.28976e-06	adenosylmethionine decarboxylase OS=Cryptococcus neoformans var. neoformans serotype D (strain JEC21 / ATCC MYA-565) OX=214684 GN=CNA00140 PE=3 SV=1
1463	tr|Q5KBD9|Q5KBD9_CRYNJ	6	0.178	0.64	0.606	2.47806e-05	2.05076e-06	2.48155e-06	5.25671e-06	2.94121e-06	3.01307e-06	9.03733e-06	Oxysterol-binding protein, putative OS=Cryptococcus neoformans var. neoformans serotype D (strain JEC21 / ATCC MYA-565) OX=214684 GN=CNI02880 PE=3 SV=1
1464	tr|Q5K866|Q5K866_CRYNJ	5	0.152	0.59	0.525	1.74043e-05	1.91926e-06	2.2718e-06	5.31431e-06	3.2681e-06		4.63082e-06	Expressed protein OS=Cryptococcus neoformans var. neoformans serotype D (strain JEC21 / ATCC MYA-565) OX=214684 GN=CNL06780 PE=3 SV=1
1465	tr|Q5K788|Q5K788_CRYNJ	6	0.254	0.56	0.605	3.7892e-05	3.55012e-06	6.99645e-06	8.66385e-06	6.51377e-06	6.45788e-06	5.70992e-06	Programmed cell death protein 2 C-terminal domain-containing protein OS=Cryptococcus neoformans var. neoformans serotype D (strain JEC21 / ATCC MYA-565) OX=214684 GN=CNN00700 PE=4 SV=1
1466	sp|P0CP00|MYO1_CRYNJ	6	0.274	0.63	0.635	4.19598e-05	4.15402e-06	9.04132e-06	1.15254e-05	2.96383e-06	3.05075e-06	1.12244e-05	Myosin-1 OS=Cryptococcus neoformans var. neoformans serotype D (strain JEC21 / ATCC MYA-565) OX=214684 GN=MYO1 PE=3 SV=1
1468	tr|Q5KNR2|Q5KNR2_CRYNJ	4	0.333	0.59	0.53	3.6735e-05	9.57697e-06	1.06208e-05	1.30123e-05			3.52492e-06	Mitochondrion protein, putative OS=Cryptococcus neoformans var. neoformans serotype D (strain JEC21 / ATCC MYA-565) OX=214684 GN=CNA05610 PE=3 SV=1
1469	tr|Q5KAG9|Q5KAG9_CRYNJ	5	0.272	0.54	0.548	3.45965e-05	7.30842e-06	7.00097e-06	7.5518e-06	4.78491e-06		7.95043e-06	Dolichyl-diphosphooligosaccharide--protein glycosyltransferase subunit WBP1 OS=Cryptococcus neoformans var. neoformans serotype D (strain JEC21 / ATCC MYA-565) OX=214684 GN=CNJ01740 PE=3 SV=1
1471	tr|Q5KBP8|Q5KBP8_CRYNJ	5	0.189	0.65	0.557	2.20905e-05	2.9839e-06	2.08722e-06	4.47238e-06		2.72194e-06	9.82511e-06	Ribosome biogenesis protein, putative OS=Cryptococcus neoformans var. neoformans serotype D (strain JEC21 / ATCC MYA-565) OX=214684 GN=CNI01830 PE=3 SV=1
1472	tr|Q5KFF8|Q5KFF8_CRYNJ	5	0.121	0.57	0.508	1.38578e-05	2.50439e-06	2.7772e-06	4.21376e-06	2.10357e-06	2.25889e-06		V-type proton ATPase subunit G OS=Cryptococcus neoformans var. neoformans serotype D (strain JEC21 / ATCC MYA-565) OX=214684 GN=CNF01900 PE=3 SV=2
1473	tr|Q5KQ04|Q5KQ04_CRYNJ	3	0.2	0.55	0.417	1.42025e-05	3.48632e-06		5.35062e-06			5.36552e-06	Protein DOM34 homolog OS=Cryptococcus neoformans var. neoformans serotype D (strain JEC21 / ATCC MYA-565) OX=214684 GN=CNA00930 PE=3 SV=1
1474	tr|Q5KPS3|Q5KPS3_CRYNJ	6	0.148	0.67	0.606	2.0315e-05	1.24556e-06	2.67529e-06	7.65211e-06	1.88297e-06	1.58424e-06	5.27481e-06	Cleavage/polyadenylation specificity factor, putative OS=Cryptococcus neoformans var. neoformans serotype D (strain JEC21 / ATCC MYA-565) OX=214684 GN=CNA01730 PE=4 SV=1
1475	tr|Q5KHP4|Q5KHP4_CRYNJ	4	0.075	0.62	0.454	7.19806e-06	1.10109e-06	1.61359e-06		1.25435e-06		3.22902e-06	MYO2-related OS=Cryptococcus neoformans var. neoformans serotype D (strain JEC21 / ATCC MYA-565) OX=214684 GN=CND05780 PE=3 SV=2
1478	tr|Q5KEH6|Q5KEH6_CRYNJ	6	0.485	0.72	0.735	0.00010454	8.09755e-06	2.22643e-05	1.57959e-05	1.93202e-06	5.16616e-05	4.78885e-06	Uncharacterized protein OS=Cryptococcus neoformans var. neoformans serotype D (strain JEC21 / ATCC MYA-565) OX=214684 GN=CNG00490 PE=4 SV=1
1479	tr|Q5KD20|Q5KD20_CRYNJ	6	0.385	0.62	0.668	6.92062e-05	5.72283e-06	6.55718e-06	1.32065e-05	6.82769e-06	2.05139e-05	1.63781e-05	Branched-chain-amino-acid transaminase, putative OS=Cryptococcus neoformans var. neoformans serotype D (strain JEC21 / ATCC MYA-565) OX=214684 GN=CNH03010 PE=3 SV=1
1484	tr|Q5K7Y7|Q5K7Y7_CRYNJ	6	0.279	0.61	0.63	4.2876e-05	3.91941e-06	7.45248e-06	1.21027e-05	3.25351e-06	9.76606e-06	6.38189e-06	Cytoplasm protein, putative OS=Cryptococcus neoformans var. neoformans serotype D (strain JEC21 / ATCC MYA-565) OX=214684 GN=CNM00830 PE=4 SV=1
1486	tr|Q5K964|Q5K964_CRYNJ	5	0.113	0.63	0.525	1.29521e-05	1.12224e-06	1.73397e-06	2.20221e-06	2.92236e-06		4.97128e-06	C3H1-type domain-containing protein OS=Cryptococcus neoformans var. neoformans serotype D (strain JEC21 / ATCC MYA-565) OX=214684 GN=CNK03050 PE=4 SV=2
1488	tr|Q5KH66|Q5KH66_CRYNJ	5	0.206	0.56	0.533	2.44624e-05	5.38028e-06	3.68437e-06	7.02299e-06	3.619e-06		4.75576e-06	U3 small nucleolar ribonucleoprotein protein IMP4 OS=Cryptococcus neoformans var. neoformans serotype D (strain JEC21 / ATCC MYA-565) OX=214684 GN=CNE01090 PE=4 SV=1
1493	tr|Q5KBG2|Q5KBG2_CRYNJ	6	0.505	0.58	0.695	0.000113113	1.66769e-05	1.88804e-05	2.40908e-05	1.40641e-05	1.08636e-05	2.85375e-05	PWWP domain-containing protein OS=Cryptococcus neoformans var. neoformans serotype D (strain JEC21 / ATCC MYA-565) OX=214684 GN=CNI02650 PE=4 SV=1
1494	tr|Q5KM48|Q5KM48_CRYNJ	4	0.308	0.62	0.532	3.2868e-05	4.94559e-06	5.31056e-06	7.97755e-06			1.46343e-05	Mitochondrial ribosomal protein L23, putative OS=Cryptococcus neoformans var. neoformans serotype D (strain JEC21 / ATCC MYA-565) OX=214684 GN=CNB03010 PE=3 SV=1
1497	tr|Q5KAJ6|Q5KAJ6_CRYNJ	6	0.315	0.53	0.615	5.07642e-05	6.72577e-06	8.96227e-06	9.58507e-06	8.39545e-06	7.17374e-06	9.92186e-06	Dolichyl-diphosphooligosaccharide--protein glycosyltransferase subunit 1 OS=Cryptococcus neoformans var. neoformans serotype D (strain JEC21 / ATCC MYA-565) OX=214684 GN=CNJ01460 PE=3 SV=1
1498	tr|Q5K7Y5|Q5K7Y5_CRYNJ	6	0.231	0.57	0.6	3.35739e-05	3.04714e-06	6.89818e-06	4.03246e-06	6.47859e-06	7.4608e-06	5.65672e-06	Cytoplasm protein, putative OS=Cryptococcus neoformans var. neoformans serotype D (strain JEC21 / ATCC MYA-565) OX=214684 GN=CNM00850 PE=3 SV=1
1499	tr|Q5KN76|Q5KN76_CRYNJ	6	0.227	0.53	0.586	3.29655e-05	5.092e-06	5.5411e-06	6.52884e-06	4.43658e-06	5.93454e-06	5.43244e-06	NADH:ubiquinone oxidoreductase intermediate-associated protein 30 domain-containing protein OS=Cryptococcus neoformans var. neoformans serotype D (strain JEC21 / ATCC MYA-565) OX=214684 GN=CNA07460 PE=4 SV=1
1500	tr|Q5KIN3|Q5KIN3_CRYNJ	5	0.225	0.54	0.533	2.72e-05	4.05479e-06	4.98824e-06	6.79659e-06	5.34249e-06	6.01791e-06		Expressed protein OS=Cryptococcus neoformans var. neoformans serotype D (strain JEC21 / ATCC MYA-565) OX=214684 GN=CND02350 PE=4 SV=1
1501	tr|Q5KB16|Q5KB16_CRYNJ	6	0.169	0.61	0.593	2.35035e-05	4.38819e-06	3.68229e-06	1.36534e-06	4.8778e-06	6.62019e-06	2.56967e-06	Expressed protein OS=Cryptococcus neoformans var. neoformans serotype D (strain JEC21 / ATCC MYA-565) OX=214684 GN=CNI04120 PE=4 SV=2
1502	tr|Q5KGU0|Q5KGU0_CRYNJ	4	0.396	0.76	0.608	4.82224e-05	2.76863e-06	3.0993e-06	5.97108e-06			3.63834e-05	Casein kinase II subunit beta OS=Cryptococcus neoformans var. neoformans serotype D (strain JEC21 / ATCC MYA-565) OX=214684 GN=CNE02360 PE=3 SV=1
1503	tr|Q5KPJ3|Q5KPJ3_CRYNJ	5	0.419	0.54	0.597	6.62884e-05	1.09422e-05	1.27282e-05	1.69417e-05	1.33953e-05	1.2281e-05		Mitochondrial pyruvate carrier OS=Cryptococcus neoformans var. neoformans serotype D (strain JEC21 / ATCC MYA-565) OX=214684 GN=CNA02590 PE=3 SV=1
1504	tr|Q5K752|Q5K752_CRYNJ	6	0.276	0.57	0.615	4.23027e-05	4.87173e-06	8.17388e-06	7.50327e-06	5.09302e-06	6.03779e-06	1.0623e-05	DUF221-domain-containing protein OS=Cryptococcus neoformans var. neoformans serotype D (strain JEC21 / ATCC MYA-565) OX=214684 GN=CNN01070 PE=3 SV=1
1505	tr|Q5KB64|Q5KB64_CRYNJ	6	0.145	0.56	0.568	1.99523e-05	2.40166e-06	2.79876e-06	4.07953e-06	2.56126e-06	4.35314e-06	3.75799e-06	Protein SDA1 OS=Cryptococcus neoformans var. neoformans serotype D (strain JEC21 / ATCC MYA-565) OX=214684 GN=CNI03640 PE=3 SV=1
1506	tr|Q5KP23|Q5KP23_CRYNJ	3	0.133	0.57	0.401	9.15389e-06	2.64188e-06		2.26328e-06			4.24873e-06	NECAP PHear domain-containing protein OS=Cryptococcus neoformans var. neoformans serotype D (strain JEC21 / ATCC MYA-565) OX=214684 GN=CNA04470 PE=4 SV=1
1507	tr|Q5KBF7|Q5KBF7_CRYNJ	6	0.214	0.54	0.585	3.07235e-05	3.78451e-06	4.81561e-06	5.51397e-06	4.49264e-06	6.59183e-06	5.52497e-06	Zn(2)-C6 fungal-type domain-containing protein OS=Cryptococcus neoformans var. neoformans serotype D (strain JEC21 / ATCC MYA-565) OX=214684 GN=CNI02700 PE=4 SV=1
1510	tr|Q5KCV3|Q5KCV3_CRYNJ	6	0.339	0.56	0.633	5.66462e-05	6.00984e-06	8.5544e-06	9.32331e-06	8.54175e-06	1.29657e-05	1.12512e-05	WW domain-containing protein OS=Cryptococcus neoformans var. neoformans serotype D (strain JEC21 / ATCC MYA-565) OX=214684 GN=CNH02340 PE=4 SV=2
1515	tr|Q5KJ60|Q5KJ60_CRYNJ	5	0.155	0.56	0.516	1.77759e-05	2.71391e-06	4.75421e-06	3.34545e-06	2.79148e-06		4.17085e-06	Glucosidase, putative OS=Cryptococcus neoformans var. neoformans serotype D (strain JEC21 / ATCC MYA-565) OX=214684 GN=CND00550 PE=3 SV=1
1517	tr|Q5KM42|Q5KM42_CRYNJ	6	0.565	0.59	0.718	0.000144717	1.84132e-05	1.89321e-05	2.41385e-05	1.84224e-05	2.13173e-05	4.34931e-05	Proteasome subunit beta OS=Cryptococcus neoformans var. neoformans serotype D (strain JEC21 / ATCC MYA-565) OX=214684 GN=CNB03070 PE=3 SV=2
1520	tr|Q5KL60|Q5KL60_CRYNJ	4	0.076	0.54	0.428	7.22773e-06	1.28092e-06	1.91573e-06	2.16889e-06			1.86219e-06	Long-chain-fatty-acid-CoA ligase, putative OS=Cryptococcus neoformans var. neoformans serotype D (strain JEC21 / ATCC MYA-565) OX=214684 GN=CNC00660 PE=4 SV=1
1522	tr|Q5KHZ3|Q5KHZ3_CRYNJ	6	0.146	0.58	0.575	2.01401e-05	2.41048e-06	3.12797e-06	5.09947e-06	1.78751e-06	4.13005e-06	3.58461e-06	Cell cycle control protein cwf19 OS=Cryptococcus neoformans var. neoformans serotype D (strain JEC21 / ATCC MYA-565) OX=214684 GN=CND04780 PE=4 SV=1
1525	tr|Q5KEY0|Q5KEY0_CRYNJ	6	0.239	0.64	0.626	3.51757e-05	3.37064e-06	5.47255e-06	5.9529e-06	3.45977e-06	3.81398e-06	1.31059e-05	General negative regulator of transcription subunit OS=Cryptococcus neoformans var. neoformans serotype D (strain JEC21 / ATCC MYA-565) OX=214684 GN=CNF03820 PE=3 SV=2
1526	tr|Q5KN69|Q5KN69_CRYNJ	5	0.127	0.6	0.52	1.44791e-05	2.35865e-06	1.28854e-06	4.53104e-06	2.38965e-06		3.91119e-06	57.7 kDa trp-asp repeats containing protein, putative OS=Cryptococcus neoformans var. neoformans serotype D (strain JEC21 / ATCC MYA-565) OX=214684 GN=CNA07530 PE=4 SV=1
1528	tr|Q5KCX6|Q5KCX6_CRYNJ	4	0.087	0.56	0.438	8.11434e-06	2.66488e-06	1.92602e-06	2.1659e-06			1.35753e-06	Syntaxin, putative OS=Cryptococcus neoformans var. neoformans serotype D (strain JEC21 / ATCC MYA-565) OX=214684 GN=CNH02560 PE=3 SV=1
1531	tr|Q5KG55|Q5KG55_CRYNJ	6	0.222	0.57	0.597	3.21071e-05	4.13732e-06	3.5132e-06	6.26274e-06	4.21818e-06	7.88394e-06	6.09172e-06	N-acetyltransferase domain-containing protein OS=Cryptococcus neoformans var. neoformans serotype D (strain JEC21 / ATCC MYA-565) OX=214684 GN=CNE04800 PE=4 SV=1
1532	tr|Q5KIJ3|Q5KIJ3_CRYNJ	5	0.201	0.58	0.538	2.3753e-05	5.22322e-06	3.28091e-06	2.88115e-06	7.0965e-06	5.27123e-06		Delta-12 fatty acid desaturase, putative OS=Cryptococcus neoformans var. neoformans serotype D (strain JEC21 / ATCC MYA-565) OX=214684 GN=CND02750 PE=4 SV=1
1533	sp|P0CL98|ACKA_CRYNJ	5	0.469	0.67	0.657	8.14367e-05	1.19314e-05	1.48326e-05	1.1301e-05		5.32489e-06	3.80467e-05	Probable acetate kinase OS=Cryptococcus neoformans var. neoformans serotype D (strain JEC21 / ATCC MYA-565) OX=214684 GN=CNN01560 PE=3 SV=1
1535	tr|Q5KIT3|Q5KIT3_CRYNJ	6	0.169	0.59	0.586	2.34823e-05	2.04716e-06	4.15535e-06	6.69256e-06	3.13348e-06	3.58525e-06	3.8685e-06	Nuclear pore complex protein Nup160 OS=Cryptococcus neoformans var. neoformans serotype D (strain JEC21 / ATCC MYA-565) OX=214684 GN=CND01840 PE=4 SV=1
1536	tr|Q5KPR1|Q5KPR1_CRYNJ	5	0.121	0.56	0.505	1.38031e-05	2.06694e-06		2.53817e-06	2.54725e-06	2.71351e-06	3.93722e-06	hydroxyacid-oxoacid transhydrogenase OS=Cryptococcus neoformans var. neoformans serotype D (strain JEC21 / ATCC MYA-565) OX=214684 GN=CNA01850 PE=3 SV=1
1537	tr|Q5KAY4|Q5KAY4_CRYNJ	6	0.378	0.6	0.659	6.6978e-05	6.70457e-06	6.65116e-06	1.38055e-05	6.65981e-06	1.58034e-05	1.73536e-05	D-lactate dehydratase OS=Cryptococcus neoformans var. neoformans serotype D (strain JEC21 / ATCC MYA-565) OX=214684 GN=CNJ00030 PE=4 SV=1
[truncated: 314 more rows]

## Sheet: Total - Brilacidin C.neoformans
Supplemental Table 1. List of proteins identified after treatment with brilacidin.
[truncated: 1,697 more rows]

## Sheet: Exclusive Control C. neoformans
Supplemental Table 1. List of proteins identified after treatment with brilacidin.
[truncated: 24 more rows]

[truncated: 7 more sheets: Exclusive Brilacidin C.neoforma, Total Control C.deuterogattii, Total Brilacidin C.deuterogatti, Exclusive Control C. deuterogat, Exclusive Brilacidin C. deutero, T-Fold C.neoformans, T-Fold C.deuterogattii]
